# Supplementary material for: Characterization of mitochondrial DNA quantity and quality in the human aged and Alzheimer’s disease brain
Source: Mol Neurodegener. 2021 Nov 6;16:75. doi: 10.1186/s13024-021-00495-8 (PMC8572491; doi:10.1186/s13024-021-00495-8)
Supplement: Supplementary file 2 — Additional file 2. Supplementary Excel File 1 contains DNA sequencing quality metrics, estimated raw and normalized mtDNAcn, estimated heteroplasmy levels, and phenotype information for all samples from the ROSMAP, Mayo Clinic, and MSBB studies. [file 13024_2021_495_MOESM2_ESM.xlsx]

## Sheet: ROSMAP
ProjID	SampleID	BrainRegion	ExtractionKit	AlignedReads	MedianInsertSize	HaploGrp	NumHomoplasmy	NumHeteroplasmy_01	NumHeteroplasmy_03	AutosomalCov	MtCov	mtDNAcn	mtDNAcnRaw	Neu	Ast	Oli	Mic	End	apoe_genotype	PC1	PC2	PC3	pathoAD	msex
21000504	SM-CTEFQ	CB	GentraPuregene	1304091963	415	H	9	4	1	64	119938	2.62683	3748.06	NA	NA	NA	NA	NA	33	0.0447617	-0.0183485	0.0438059	0	0
50402017	SM-CTEG9	CB	GentraPuregene	926415197	463	T	33	1	0	45	31810	0.633358	1413.78	NA	NA	NA	NA	NA	33	-0.00121414	0.00275622	-0.0108837	1	0
21162197	SM-CTEGY	CB	GentraPuregene	864673139	438	H	13	2	1	42	25792	0.34563	1228.19	NA	NA	NA	NA	NA	33	0.0147733	-0.0121329	0.0351124	0	0
15773499	SM-CTEGZ	CB	GentraPuregene	757784831	447	H	15	2	2	38	13151	-0.826937	692.158	NA	NA	NA	NA	NA	34	0.0490117	-0.0203834	-0.0242658	1	1
53965805	SM-CTEFN	CB	GentraPuregene	951736652	429	H	12	0	0	46	18602	-0.508553	808.783	NA	NA	NA	NA	NA	33	0.0283622	-0.00374683	-0.0290979	0	0
33657002	SM-CTEFV	CB	GentraPuregene	926632238	433	U	31	0	0	45	19046	-0.415385	846.489	NA	NA	NA	NA	NA	33	0.0120624	0.0101016	-0.0125384	1	0
67628490	SM-CTEFY	CB	GentraPuregene	950647791	428	T	35	3	1	47	28456	0.31663	1210.89	NA	NA	NA	NA	NA	33	0.0459387	-0.0161291	-0.0417927	0	0
11344452	SM-CTEFW	CB	GentraPuregene	918465885	452	I	39	3	1	46	29408	0.427887	1278.61	NA	NA	NA	NA	NA	33	-0.0324334	0.00192726	-0.0086524	0	1
90780976	SM-CTEGT	CB	GentraPuregene	928677290	433	HV	13	1	1	45	14719	-0.942326	654.178	NA	NA	NA	NA	NA	33	-0.011132	0.0180677	-0.0108148	0	0
14641578	SM-CTEF7	CB	GentraPuregene	773868808	443	H	16	4	2	38	13240	-0.813146	696.842	NA	NA	NA	NA	NA	34	-0.0170511	-0.00905682	-0.0137995	1	0
48331728	SM-CTEGX	CB	GentraPuregene	987562377	440	H	10	2	2	48	10654	-1.73512	443.917	NA	NA	NA	NA	NA	33	-0.064999	-0.0162175	-0.0103411	0	0
69924281	SM-CTEF2	CB	GentraPuregene	974249048	449	U	30	4	3	48	11946	-1.50109	497.75	NA	NA	NA	NA	NA	34	-0.0488723	-0.0315169	0.036396	1	0
96095092	SM-CTEG6	CB	GentraPuregene	825101197	436	H	12	0	0	40	26610	0.509227	1330.5	NA	NA	NA	NA	NA	23	-0.015441	0.0065453	-0.0288405	0	0
21232244	SM-CTEFP	CB	GentraPuregene	1258753814	429	H	12	4	3	62	37031	0.288842	1194.55	NA	NA	NA	NA	NA	33	-0.0557001	-0.0370763	-0.000882757	1	0
11336574	SM-CTEGO	CB	GentraPuregene	1006267645	445	V	15	1	1	50	42603	1.01526	1704.12	NA	NA	NA	NA	NA	34	0.0352476	-0.0182048	-0.0237896	1	1
21142003	SM-CTEG2	CB	GentraPuregene	864346760	439	H	12	2	1	42	37001	1.0835	1761.95	NA	NA	NA	NA	NA	23	0.00321536	0.0266023	-0.0390492	0	0
10101291	SM-CTEF8	CB	GentraPuregene	846337661	471	H	11	2	2	42	18897	-0.290378	899.857	NA	NA	NA	NA	NA	23	-0.00964192	0.0298579	0.0040629	0	1
51520126	SM-CTEGW	CB	GentraPuregene	1036453086	426	W	38	1	0	52	17999	-0.826608	692.269	NA	NA	NA	NA	NA	33	-0.0126864	-0.00610736	0.0019328	0	1
56432243	SM-CTEFE	CB	GentraPuregene	1007516811	473	V	14	1	0	49	53916	1.53809	2200.65	NA	NA	NA	NA	NA	33	-0.00613589	0.0212049	0.00136405	1	0
50305165	SM-CTEGS	CB	GentraPuregene	865306685	454	V	13	2	1	42	20314	-0.142536	967.333	NA	NA	NA	NA	NA	33	0.0137466	0.00347301	-0.0160825	1	0
11190734	SM-CTEFI	CB	GentraPuregene	982100043	443	U	27	0	0	49	31925	0.46662	1303.06	NA	NA	NA	NA	NA	33	-0.0135822	0.0383236	-0.0824475	0	1
11467746	SM-CTEFM	CB	GentraPuregene	953866954	428	U	27	1	1	47	22229	-0.188317	945.915	NA	NA	NA	NA	NA	33	0.0387625	-0.0133173	-0.0145256	0	1
68005345	SM-CTEFF	CB	GentraPuregene	887609007	443	H	12	3	2	44	10050	-1.67654	456.818	NA	NA	NA	NA	NA	23	-0.00325267	0.000869507	0.0171006	1	0
11349119	SM-CTEG5	CB	GentraPuregene	914486370	426	H	10	6	6	45	30022	0.515075	1334.31	NA	NA	NA	NA	NA	33	0.0488001	-0.0132857	0.00224987	0	1
54104440	SM-CTEG4	CB	GentraPuregene	978981143	458	H	10	1	0	49	40539	0.955033	1654.65	NA	NA	NA	NA	NA	33	0.0168272	0.00391706	-0.0279403	1	1
54823338	SM-CTEG3	CB	GentraPuregene	834295061	437	T	36	5	1	41	26858	0.477707	1310.15	NA	NA	NA	NA	NA	34	-0.0530199	-0.0279531	0.0757129	0	1
50100806	SM-CTEG7	CB	GentraPuregene	848934950	436	H	13	1	1	42	30020	0.656005	1429.52	NA	NA	NA	NA	NA	33	0.0416673	-0.0152043	-0.0314926	1	0
50101073	SM-CTEGM	CB	GentraPuregene	809991396	462	K	37	4	2	39	28281	0.685518	1450.31	NA	NA	NA	NA	NA	34	-0.0119659	0.0130919	0.000492369	1	0
21117516	SM-CTEFG	CB	GentraPuregene	919866750	453	H	9	1	1	45	27613	0.344054	1227.24	NA	NA	NA	NA	NA	33	0.0410078	-0.0164642	-0.0189385	1	0
20237131	SM-CTEFU	CB	GentraPuregene	889552455	435	HV	15	1	0	43	19952	-0.227412	928	NA	NA	NA	NA	NA	33	0.0160102	-0.00199547	0.0915892	0	0
20683921	SM-CTEGV	CB	GentraPuregene	913382030	441	T	33	1	0	45	12718	-1.24109	565.244	NA	NA	NA	NA	NA	44	0.00485477	0.00123809	-0.00361021	0	0
57835666	SM-CTEGC	CB	GentraPuregene	854376176	464	H	14	0	0	43	25593	0.281681	1190.37	NA	NA	NA	NA	NA	34	0.0215979	-0.007072	-0.0152169	1	1
50109215	SM-CTEFC	CB	GentraPuregene	980812847	459	J	29	2	2	49	37807	0.812378	1543.14	NA	NA	NA	NA	NA	34	-0.0190351	0.0282898	-0.0128055	1	1
83034844	SM-CTEFJ	CB	GentraPuregene	988336692	450	V	16	2	2	48	26483	0.126664	1103.46	NA	NA	NA	NA	NA	34	-0.0368958	-0.0295412	-0.021428	1	0
21608092	SM-CTEGL	CB	GentraPuregene	1007964144	439	H	12	1	0	49	20833	-0.406137	850.327	NA	NA	NA	NA	NA	34	0.00669068	0.00375741	0.0178093	1	0
21174303	SM-CTEFO	CB	GentraPuregene	723830319	472	H	13	6	4	35	19915	0.189686	1138	NA	NA	NA	NA	NA	33	0.0281336	0.0143402	0.0154471	0	0
36751041	SM-CTEGI	CB	GentraPuregene	991908245	454	U	33	1	0	49	23618	-0.149594	964	NA	NA	NA	NA	NA	33	0.00437945	0.00347003	0.0323272	1	0
61709892	SM-CTEGG	CB	GentraPuregene	977274852	458	K	34	1	0	49	16644	-0.865135	679.347	NA	NA	NA	NA	NA	33	0.0217298	-0.010497	-0.00639296	1	1
50108750	SM-CTEFL	CB	GentraPuregene	909359506	441	K	41	2	2	44	39219	1.10742	1782.68	NA	NA	NA	NA	NA	23	-0.000388637	-0.0240503	0.0355768	0	0
68914513	SM-CTEGD	CB	GentraPuregene	723092353	474	H	14	2	2	35	22241	0.415545	1270.91	NA	NA	NA	NA	NA	33	0.0129731	0.00331439	-0.0261954	0	0
37393077	SM-CTEF4	CB	GentraPuregene	915799245	429	J	29	2	1	45	11492	-1.44835	510.756	NA	NA	NA	NA	NA	24	-0.00557294	-0.0138922	-0.0239171	1	0
91804757	SM-CTEFB	CB	GentraPuregene	755669880	455	L	33	2	2	37	11050	-1.12831	597.297	NA	NA	NA	NA	NA	33	-0.0633311	0.186189	0.0277543	1	0
50500000	SM-CTDUB	CB	GentraPuregene	946308146	439	T	39	2	1	46	24164	0.0263137	1050.61	NA	NA	NA	NA	NA	34	-0.0403634	-0.0375015	0.00213984	0	0
40611041	SM-CTDUQ	CB	GentraPuregene	933589930	443	T	33	4	1	46	18750	-0.49235	815.217	NA	NA	NA	NA	NA	34	0.00860186	-0.00749973	-0.0122337	1	0
37452211	SM-CTDT4	CB	GentraPuregene	764810960	437	H	16	1	0	38	23332	0.345312	1228	NA	NA	NA	NA	NA	33	0.00452489	-0.00483644	-0.0105239	0	1
99746564	SM-CTDUP	CB	GentraPuregene	947531613	429	A	38	3	2	47	19250	-0.482513	819.149	NA	NA	NA	NA	NA	34	0.0120834	0.0115441	-0.00695561	0	0
39393581	SM-CTDUZ	CB	GentraPuregene	894869529	434	H	10	1	1	44	21861	-0.0875889	993.682	NA	NA	NA	NA	NA	33	0.0292048	-0.0111557	0.0100233	1	0
55583441	SM-CTEFS	CB	GentraPuregene	866531299	425	T	40	21	8	42	9258	-1.74926	440.857	NA	NA	NA	NA	NA	NA	0.0363271	-0.0175811	-0.00442817	1	0
55580128	SM-CTDV4	CB	GentraPuregene	1045624101	428	T	39	0	0	51	9785	-2.03304	383.725	NA	NA	NA	NA	NA	33	-0.0431757	0.0333639	-0.02272	1	0
79155639	SM-CTDV9	CB	GentraPuregene	799220075	439	H	10	1	0	39	15944	-0.486281	817.641	NA	NA	NA	NA	NA	33	0.00403413	-0.00831059	-0.0344869	0	0
50409820	SM-CTEGJ	CB	GentraPuregene	894844078	426	H	11	1	1	44	16331	-0.683886	742.318	NA	NA	NA	NA	NA	33	0.0101783	-0.00136036	0.0470158	0	1
20219931	SM-CTDU6	CB	GentraPuregene	1035305446	467	H	14	3	1	50	65300	1.88846	2612	NA	NA	NA	NA	NA	33	0.0379051	-0.0213137	-0.0254583	1	0
52764842	SM-CTDVA	CB	GentraPuregene	885963430	465	T	34	2	1	43	33356	0.823345	1551.44	NA	NA	NA	NA	NA	33	-0.0309433	0.0052603	0.0250628	0	0
96244639	SM-CTDVB	CB	GentraPuregene	943186889	439	H	11	1	1	46.5	11733	-1.47296	504.645	NA	NA	NA	NA	NA	33	0.00182641	0.0243078	0.0125154	0	0
92996364	SM-CTDV1	CB	GentraPuregene	1028639201	463	N	36	4	3	50	33998	0.553946	1359.92	NA	NA	NA	NA	NA	33	0.0112058	0.0122673	-0.0170501	1	0
77180612	SM-CTDVI	CB	GentraPuregene	914591107	459	H	11	0	0	45	17413	-0.598667	773.911	NA	NA	NA	NA	NA	33	0.0186129	0.0051724	-0.0250638	1	0
07265221	SM-CTDUH	CB	GentraPuregene	911292322	462	H	11	1	1	45	14689	-0.946497	652.844	NA	NA	NA	NA	NA	34	-0.0147254	0.0101775	-0.00972373	1	0
20141228	SM-CTDV8	CB	GentraPuregene	960536237	435	T	34	4	1	47	46096	1.3029	1961.53	NA	NA	NA	NA	NA	34	0.0404729	-0.0169239	-0.0125252	1	0
20108141	SM-CTDUS	CB	GentraPuregene	761190588	465	U	41	4	0	37	22681	0.34198	1226	NA	NA	NA	NA	NA	33	0.0382705	0.0130599	-0.023117	0	0
07253015	SM-CTDTA	CB	GentraPuregene	998996593	437	J	32	2	1	49	25012	-0.0323411	1020.9	NA	NA	NA	NA	NA	34	-0.00869013	-0.0164787	-0.0165603	1	0
15196848	SM-CTDV6	CB	GentraPuregene	964024450	442	T	32	1	1	48	24409	-0.040079	1017.04	NA	NA	NA	NA	NA	34	0.0389458	-0.0248662	0.0480164	0	1
15115927	SM-CTDTP	CB	GentraPuregene	958141500	469	T	35	0	0	48	20306	-0.416365	846.083	NA	NA	NA	NA	NA	33	-0.0069636	0.0218213	-0.0197304	0	1
73146926	SM-CTDVN	CB	GentraPuregene	967720659	431	V	13	1	1	47	43693	1.19343	1859.28	NA	NA	NA	NA	NA	34	0.0147804	-0.0107057	0.0586663	1	0
60922329	SM-CTDU9	CB	GentraPuregene	1157993614	469	X	29	3	1	57	30987	0.0964325	1087.26	NA	NA	NA	NA	NA	34	0.0187341	0.000933095	0.0266983	1	0
10292311	SM-CTDTX	CB	GentraPuregene	872593256	446	T	37	0	0	43	20897	-0.132794	971.953	NA	NA	NA	NA	NA	33	-0.00476725	0.0135586	0.0608203	0	1
14498577	SM-CTDU2	CB	GentraPuregene	896519486	444	H	18	2	1	44	55067	1.80134	2503.05	NA	NA	NA	NA	NA	22	0.00708392	-0.0174262	0.00748631	0	0
21181988	SM-CTDTS	CB	GentraPuregene	878665980	449	J	30	3	2	43	26031	0.316377	1210.74	NA	NA	NA	NA	NA	23	0.0352669	-0.00633013	0.0559096	1	0
39130132	SM-CTDV5	CB	GentraPuregene	871879010	427	T	34	1	0	43	17713	-0.470787	823.86	NA	NA	NA	NA	NA	33	-0.00401684	-0.010049	0.0027347	1	0
60848460	SM-CTDU1	CB	GentraPuregene	994677570	436	HV	11	0	0	49	33520	0.566302	1368.16	NA	NA	NA	NA	NA	34	0.013174	0.00438563	-0.0194529	1	0
81504393	SM-CTDVS	CB	GentraPuregene	838636061	455	I	43	4	1	41	14552	-0.77532	709.854	NA	NA	NA	NA	NA	33	0.00559095	-0.0022575	0.0236057	1	0
63818202	SM-CTDUD	CB	GentraPuregene	973418726	438	H	14	1	0	48	14015	-1.17449	583.958	NA	NA	NA	NA	NA	23	0.00329274	0.0148287	-0.0116572	0	0
84896566	SM-CTDVJ	CB	GentraPuregene	919232798	429	T	33	1	0	45	18932	-0.42766	841.422	NA	NA	NA	NA	NA	33	0.00429885	0.0273052	-0.00518492	1	0
67531158	SM-CTDVL	CB	GentraPuregene	698146005	445	H	12	1	1	35	20922	0.290544	1195.54	NA	NA	NA	NA	NA	33	-0.00373752	0.0361115	-0.00525147	1	1
85584353	SM-CTDVE	CB	GentraPuregene	893219484	429	H	12	2	1	44	14744	-0.892907	670.182	NA	NA	NA	NA	NA	23	-0.0339897	0.00414233	0.00224237	0	0
60871487	SM-CTDT6	CB	GentraPuregene	995491383	431	H	10	1	1	48	30431	0.410784	1267.96	NA	NA	NA	NA	NA	34	-0.0082589	0.00653953	0.000426946	1	0
47189548	SM-CTDUM	CB	GentraPuregene	932801139	451	H	14	1	1	46	23242	-0.0532288	1010.52	NA	NA	NA	NA	NA	33	0.010712	0.00480668	0.057554	1	1
37436329	SM-CTDVO	CB	GentraPuregene	901743673	443	H	8	2	2	45	48312	1.48781	2147.2	NA	NA	NA	NA	NA	23	-0.0178363	0.0243932	-0.0351698	0	1
73763467	SM-CTDVG	CB	GentraPuregene	825861435	444	U	28	2	0	40	12360	-1.05865	618	NA	NA	NA	NA	NA	33	0.00597902	0.0145031	-0.0134073	1	0
05522533	SM-CTDUR	CB	GentraPuregene	937323574	458	K	33	1	1	46	18404	-0.530433	800.174	NA	NA	NA	NA	NA	33	0.0167043	0.00959991	-0.0264228	1	0
20559562	SM-CTDU8	CB	GentraPuregene	924058587	444	K	36	2	0	45	35953	0.883687	1597.91	NA	NA	NA	NA	NA	23	0.00207109	0.019207	-0.0262186	0	0
21407511	SM-CTDTI	CB	GentraPuregene	720120452	444	H	9	4	2	36	49935	2.01162	2774.17	NA	NA	NA	NA	NA	23	0.0270511	-0.0112512	0.0409279	0	0
20139850	SM-CTDTV	CB	GentraPuregene	1055120497	458	U	33	3	2	51	126155	3.19441	4947.25	NA	NA	NA	NA	NA	33	0.03494	-0.0128354	-0.0418405	0	0
90661046	SM-CTDUW	CB	GentraPuregene	863103536	440	H	17	5	4	42	39075	1.19501	1860.71	NA	NA	NA	NA	NA	34	-0.062184	-0.0393893	0.00527281	1	0
10533083	SM-CTDVM	CB	GentraPuregene	966968621	472	H	10	3	3	48	28594	0.283475	1191.42	NA	NA	NA	NA	NA	33	0.0194705	0.0104852	-0.0229477	1	1
24219409	SM-CTDUI	CB	GentraPuregene	842304300	447	J	38	1	0	41	47945	1.66256	2338.78	NA	NA	NA	NA	NA	23	0.00838604	0.0068082	-0.0129688	0	0
50410157	SM-CTEFR	CB	GentraPuregene	994398430	465	H	17	1	0	49	20181	-0.47115	823.714	NA	NA	NA	NA	NA	33	-0.031265	-0.00624871	0.000214382	0	1
36379623	SM-CTEFH	CB	GentraPuregene	968867821	478	H	10	1	1	47.5	31319	0.491004	1318.69	NA	NA	NA	NA	NA	33	0.0237402	-0.00988798	0.0243297	1	0
21156815	SM-CTDTL	CB	GentraPuregene	1000139321	472	J	30	2	2	50	38133	0.788626	1525.32	NA	NA	NA	NA	NA	33	0.0142689	0.00831722	0.0355595	1	0
50106730	SM-CTDTM	CB	GentraPuregene	1013056340	455	U	34	1	0	50	50370	1.35768	2014.8	NA	NA	NA	NA	NA	33	-0.0116211	-0.0306107	-0.0168109	1	1
50406057	SM-CTDTQ	CB	GentraPuregene	928665256	459	H	12	0	0	46	16309	-0.77753	709.087	NA	NA	NA	NA	NA	33	-0.0381595	-0.00574502	-0.0271209	0	1
11440263	SM-CTDTZ	CB	GentraPuregene	820145585	410	H	15	0	0	41	14331	-0.80661	699.073	NA	NA	NA	NA	NA	34	0.0396578	-0.00954874	0.00628906	0	1
87779516	SM-CTDTY	CB	GentraPuregene	867895322	439	T	37	1	0	44	18535	-0.425043	842.5	NA	NA	NA	NA	NA	33	0.0104468	0.0041513	0.0166635	0	0
43074402	SM-CTDTN	CB	GentraPuregene	1076923483	447	H	17	1	1	54	30437	0.170363	1127.3	NA	NA	NA	NA	NA	34	-0.0337635	-0.00532627	-0.0226891	0	1
40071481	SM-CTDUA	CB	GentraPuregene	881988757	432	X	30	2	0	43	19105	-0.316107	888.605	NA	NA	NA	NA	NA	33	-0.0423905	-0.023158	0.0079693	0	0
50107583	SM-CTDTR	CB	GentraPuregene	902428303	436	H	8	1	1	46	19633	-0.39826	853.609	NA	NA	NA	NA	NA	33	-0.0107444	0.0290823	0.0119966	0	1
85578107	SM-CTDUN	CB	GentraPuregene	1013297544	448	K	36	0	0	50	17379	-0.818087	695.16	NA	NA	NA	NA	NA	33	-0.0130395	-0.00332711	-0.0165028	1	0
41828674	SM-CTDUV	CB	GentraPuregene	886745702	453	H	11	2	1	44	11616	-1.38046	528	NA	NA	NA	NA	NA	33	0.0229678	-0.00143139	0.0548738	1	1
00402800	SM-CTDUU	CB	GentraPuregene	913264069	458	V	17	2	2	45	12147	-1.33501	539.867	NA	NA	NA	NA	NA	34	0.0154412	0.000958843	-0.0213476	1	0
20963578	SM-CTDU4	CB	GentraPuregene	865571163	435	H	19	2	1	42	28995	0.584973	1380.71	NA	NA	NA	NA	NA	34	-0.0324165	0.00983608	0.0116755	0	0
10291856	SM-CTDTK	CB	GentraPuregene	783390187	432	H	11	1	1	40	19557	-0.120427	977.85	NA	NA	NA	NA	NA	33	-0.0178049	-0.00795434	0.0453163	0	1
10100862	SM-CTDVD	CB	GentraPuregene	881085517	437	H	17	3	3	44	15546	-0.784608	706.636	NA	NA	NA	NA	NA	34	0.0359772	-0.0168784	0.0694209	0	1
81086436	SM-CTDTO	CB	GentraPuregene	836273877	457	J	30	1	0	41	26682	0.464264	1301.56	NA	NA	NA	NA	NA	33	0.0152883	-0.00243564	-0.0275963	1	0
48697089	SM-CTDUX	CB	GentraPuregene	828647555	432	T	39	1	1	40	14266	-0.765417	713.3	NA	NA	NA	NA	NA	33	-0.0432301	-0.00284976	0.0082678	1	0
60788211	SM-CTDUL	CB	GentraPuregene	1158840008	425	K	32	2	1	58	39774	0.571308	1371.52	NA	NA	NA	NA	NA	33	-0.00869699	-0.000403927	-0.0318451	0	1
11326252	SM-CTDTW	CB	GentraPuregene	730188125	447	H	12	5	2	36	63724	2.51018	3540.22	NA	NA	NA	NA	NA	33	-0.0171058	0.00963745	-0.000898924	1	1
20506325	SM-CTDUK	CB	GentraPuregene	907422906	441	H	10	4	2	44	21723	-0.100537	987.409	NA	NA	NA	NA	NA	33	-0.0126946	0.0352741	0.0141038	1	0
28127842	SM-CTDV3	CB	GentraPuregene	934189018	424	H	11	18	0	46	19036	-0.461398	827.652	NA	NA	NA	NA	NA	44	-0.0167468	-0.0146978	0.013937	1	0
11173549	SM-CTDVF	CB	GentraPuregene	893287102	440	U	27	1	0	44	48121	1.52566	2187.32	NA	NA	NA	NA	NA	33	-0.0116984	0.0361223	-0.069381	0	1
29323436	SM-CTDUO	CB	GentraPuregene	907064275	453	H	16	2	1	44	20000	-0.269504	909.091	NA	NA	NA	NA	NA	NA	0.0332832	-0.0216485	-0.00387727	1	0
70636113	SM-CTDUY	CB	GentraPuregene	818926642	463	H	11	2	2	40	12816	-0.984572	640.8	NA	NA	NA	NA	NA	34	-0.0364584	0.00224955	0.00879894	1	0
95398862	SM-CTDVC	CB	GentraPuregene	880596256	443	H	12	2	2	43	12871	-1.12369	598.651	NA	NA	NA	NA	NA	NA	-0.00100229	-0.0154894	-0.00491525	0	0
18219966	SM-CTDUF	CB	GentraPuregene	804875693	440	H	10	1	1	40	17645	-0.330782	882.25	NA	NA	NA	NA	NA	33	-0.0136915	0.0200904	0.00748218	0	1
39125441	SM-CTDV7	CB	GentraPuregene	819632604	454	K	34	1	0	41	16893	-0.47032	824.049	NA	NA	NA	NA	NA	33	0.0501356	-0.00963984	-0.0213738	0	1
17375017	SM-CTDUE	CB	GentraPuregene	960891336	431	H	17	1	0	47	28810	0.341909	1225.96	NA	NA	NA	NA	NA	NA	0.00827055	-0.0347835	0.0936822	0	0
14397423	SM-CTDVK	CB	GentraPuregene	973927104	429	V	16	0	0	49	16981	-0.824149	693.102	NA	NA	NA	NA	NA	33	0.00589226	0.00326122	-0.0100181	1	1
38131115	SM-CTDUG	CB	GentraPuregene	928229236	431	H	16	2	2	46	12853	-1.26444	558.826	NA	NA	NA	NA	NA	NA	-0.00747631	0.0160786	0.0622843	1	1
09351224	SM-CTDUT	CB	GentraPuregene	1411725686	424	U	30	1	1	71	27290	-0.612395	768.732	NA	NA	NA	NA	NA	33	0.00193761	-0.00831645	0.0539247	1	1
49507582	SM-CTDV2	CB	GentraPuregene	961624992	453	H	10	3	2	47	39503	0.987307	1680.98	NA	NA	NA	NA	NA	34	0.000360279	-0.00852172	-0.014438	1	0
42949394	SM-CTDUJ	CB	GentraPuregene	886700251	432	X	27	3	2	43	14658	-0.857863	681.767	NA	NA	NA	NA	NA	33	-0.0710449	-0.0433757	-0.017432	1	0
76647134	SM-CTDVP	CB	GentraPuregene	899296585	450	J	31	4	2	44	20719	-0.19729	941.773	NA	NA	NA	NA	NA	NA	0.0280666	0.00638704	-0.00550921	1	0
24310553	SM-CTDTG	CB	GentraPuregene	826199121	433	T	34	3	1	41	17277	-0.424363	842.78	NA	NA	NA	NA	NA	33	0.00304197	0.0224231	-0.0116537	0	0
30663686	SM-CTDT5	CB	GentraPuregene	917557495	450	J	33	2	0	45	16584	-0.698402	737.067	NA	NA	NA	NA	NA	34	0.045926	-0.00917315	0.0137646	1	0
50109189	SM-CTDTJ	CB	GentraPuregene	848935753	444	W	36	3	1	42	24493	0.239969	1166.33	NA	NA	NA	NA	NA	23	-0.0377398	-0.0057631	-0.0101166	0	0
51815338	SM-CTDTH	CB	GentraPuregene	838265491	441	H	11	1	0	41.5	15647	-0.651764	754.072	NA	NA	NA	NA	NA	33	0.00942419	0.00545145	-0.00722874	1	1
39721045	SM-CTDU7	CB	GentraPuregene	908623625	455	U	33	2	2	44	10006	-1.68551	454.818	NA	NA	NA	NA	NA	34	-0.0137637	0.00339924	-0.0271793	1	0
20946545	SM-CTDTF	CB	GentraPuregene	1106179808	420	H	15	12	3	54	18457	-0.852396	683.593	NA	NA	NA	NA	NA	34	-0.0110243	0.00781112	-0.0146643	1	0
47067421	SM-CTDRX	CB	GentraPuregene	960297213	450	H	14	4	1	47	41837	1.10468	1780.3	NA	NA	NA	NA	NA	33	-0.00327914	0.00685125	0.00350474	1	0
21001195	SM-CTDS8	CB	GentraPuregene	943524804	419	H	21	2	1	46	58019	1.81723	2522.57	NA	NA	NA	NA	NA	33	0.00209703	-0.00862794	-0.0213041	1	0
21293107	SM-CTDS7	CB	GentraPuregene	871615978	462	U	33	0	0	42	26983	0.43793	1284.9	NA	NA	NA	NA	NA	34	-0.0511378	-0.0165129	0.0353279	1	0
20978133	SM-CTDRT	CB	GentraPuregene	880792537	420	U	42	2	1	43	18687	-0.361339	869.163	NA	NA	NA	NA	NA	33	0.00327451	-0.0269326	0.0413729	1	0
96892753	SM-CTDS9	CB	GentraPuregene	868080045	472	H	14	1	0	42	47928	1.61256	2282.29	NA	NA	NA	NA	NA	23	0.0021147	-0.0338371	-0.0219878	1	0
21362537	SM-CTDT2	CB	GentraPuregene	909991495	458	H	11	2	1	45	28045	0.375794	1246.44	NA	NA	NA	NA	NA	34	0.0060405	-0.0291485	-0.0324016	1	1
50406471	SM-CTDS1	CB	GentraPuregene	836219224	434	J	33	1	0	41	35264	1.03446	1720.2	NA	NA	NA	NA	NA	23	-0.0332771	-0.0143845	-0.0234683	0	0
50105987	SM-CTDT1	CB	GentraPuregene	1042780661	435	U	35	1	0	51	36054	0.63351	1413.88	NA	NA	NA	NA	NA	23	0.00209086	0.00798912	-0.0255687	1	0
69982533	SM-CTDS4	CB	GentraPuregene	917928615	468	H	10	2	2	44	36442	0.957258	1656.45	NA	NA	NA	NA	NA	33	0.0142001	0.00628188	0.0167831	1	0
92629514	SM-CTDRV	CB	GentraPuregene	940504516	440	U	31	2	1	47	39920	1.00878	1698.72	NA	NA	NA	NA	NA	33	0.00141021	-0.022233	0.0455298	0	1
20239863	SM-CTDRS	CB	GentraPuregene	1006275958	465	T	34	2	2	48	124100	3.28478	5170.83	NA	NA	NA	NA	NA	33	-0.000524113	0.0256734	-0.0216824	1	0
10976490	SM-CTDSX	CB	GentraPuregene	925260986	478	T	38	1	1	46	22164	-0.150332	963.652	NA	NA	NA	NA	NA	33	0.000296002	0.00620456	-0.0165601	1	1
50300084	SM-CTDS3	CB	GentraPuregene	770715557	430	H	11	2	1	38	24017	0.404476	1264.05	NA	NA	NA	NA	NA	33	-0.00751215	-0.0317706	0.0236746	0	0
15495024	SM-CTEFD	CB	GentraPuregene	834709369	447	H	10	1	1	41	21512	0.0238935	1049.37	NA	NA	NA	NA	NA	33	0.00938725	0.023296	-0.0065866	0	1
21183160	SM-CTDS5	CB	GentraPuregene	903738398	448	H	11	1	0	44	28075	0.423929	1276.14	NA	NA	NA	NA	NA	33	-0.0153568	0.0177563	-0.000749843	0	0
74078795	SM-CTDT3	CB	GentraPuregene	980023320	442	U	30	3	0	48	35560	0.729256	1481.67	NA	NA	NA	NA	NA	33	-0.0238816	0.114649	-0.00901529	1	0
20610726	SM-CTEFK	CB	GentraPuregene	861602409	459	U	25	2	0	42	30062	0.658863	1431.52	NA	NA	NA	NA	NA	33	-0.00817342	0.022727	0.00432494	0	0
77239958	SM-CTDS6	CB	GentraPuregene	874549755	467	U	34	2	2	43	39013	1.14365	1814.56	NA	NA	NA	NA	NA	33	-0.0133417	-0.0201312	-0.0169234	0	1
15712086	SM-CTDRJ	CB	GentraPuregene	947978627	434	HV	17	0	0	50	18837	-0.65337	753.48	NA	NA	NA	NA	NA	33	0.0031348	0.03691	0.014751	0	1
98953007	SM-CTDRI	CB	GentraPuregene	883701316	460	X	30	4	3	43	31566	0.710569	1468.19	NA	NA	NA	NA	NA	34	-0.00416501	-0.0359999	-0.0325319	1	0
20798913	SM-CTEFX	CB	GentraPuregene	971421077	477	H	18	0	0	47	23090	-0.110617	982.553	NA	NA	NA	NA	NA	33	-0.039571	-0.0159225	-0.0232599	0	0
51650969	SM-CTDSA	CB	GentraPuregene	918337886	446	I	39	3	1	45	43625	1.27916	1938.89	NA	NA	NA	NA	NA	33	-0.0077782	-0.00407277	-0.0255679	1	0
50403310	SM-CTDRW	CB	GentraPuregene	853121650	467	H	10	1	1	41	28305	0.584999	1380.73	NA	NA	NA	NA	NA	23	-0.00449834	0.0230166	-0.0154138	1	0
15286377	SM-CTEF1	CB	GentraPuregene	899521948	449	U	27	1	0	44	21589	-0.113188	981.318	NA	NA	NA	NA	NA	33	0.014696	0.0258016	-0.0290443	1	0
30282435	SM-CTEGH	CB	GentraPuregene	1114827691	460	K	38	0	0	54	22712	-0.428237	841.185	NA	NA	NA	NA	NA	33	0.0169028	0.00692717	-0.00424024	0	0
50104396	SM-CTECE	CB	GentraPuregene	890901272	456	J	31	0	0	45	18682	-0.45484	830.311	NA	NA	NA	NA	NA	33	0.0187295	0.00760472	-0.000671583	1	1
36951779	SM-CTEEH	CB	GentraPuregene	891958784	455	H	12	1	1	43	36910	1.03035	1716.74	NA	NA	NA	NA	NA	23	0.0101185	0.00775653	0.0514222	1	0
20223455	SM-CTEDM	CB	GentraPuregene	757387734	437	X	29	2	2	37	17165	-0.22777	927.838	NA	NA	NA	NA	NA	33	0.0393748	-0.0159152	0.0462112	1	0
35286551	SM-CTECF	CB	GentraPuregene	938913952	445	V	13	0	0	46	27880	0.318791	1212.17	NA	NA	NA	NA	NA	33	0.0115125	-0.00340556	0.0302911	1	0
42543978	SM-CTEGK	CB	GentraPuregene	938432869	429	H	13	1	1	46	9264	-1.93394	402.783	NA	NA	NA	NA	NA	33	0.00980551	0.00898391	-0.0164302	1	1
80333458	SM-CTEGN	CB	GentraPuregene	905718942	453	H	12	1	1	44	21720	-0.100819	987.273	NA	NA	NA	NA	NA	33	-0.0279582	0.107788	-0.0162072	1	0
50301413	SM-CTEDK	CB	GentraPuregene	918850824	445	T	35	1	0	45	14572	-0.962848	647.644	NA	NA	NA	NA	NA	33	0.00766276	0.00461107	-0.00897824	0	0
11413170	SM-CTEEZ	CB	GentraPuregene	814191100	437	U	28	3	2	40	20391	-0.0350425	1019.55	NA	NA	NA	NA	NA	23	0.0474189	-0.0276008	-0.0337754	0	1
57978756	SM-CTEEG	CB	GentraPuregene	744636842	438	H	12	0	0	36	28108	0.83663	1561.56	NA	NA	NA	NA	NA	33	0.0201074	-0.00533882	0.0198394	0	0
20128523	SM-CTEEV	CB	GentraPuregene	917994882	456	H	16	2	1	44	86062	2.71431	3911.91	NA	NA	NA	NA	NA	33	0.0395559	-0.00995328	-0.0217181	1	0
67185070	SM-CTEFZ	CB	GentraPuregene	993633484	444	H	15	3	2	48	52529	1.52696	2188.71	NA	NA	NA	NA	NA	23	0.0346367	-0.0190174	-0.0317261	0	0
07311370	SM-CTEER	CB	GentraPuregene	942998670	449	T	33	0	0	47	16959	-0.741594	721.66	NA	NA	NA	NA	NA	33	0.00389933	-0.00603361	0.055799	1	1
68361020	SM-CTECH	CB	GentraPuregene	1061691816	440	H	10	1	0	52	42758	0.942496	1644.54	NA	NA	NA	NA	NA	33	0.0449533	-0.0108591	-0.0150963	0	0
72560222	SM-CTEE8	CB	GentraPuregene	767995616	478	H	9	3	2	38	17031	-0.298321	896.368	NA	NA	NA	NA	NA	33	0.0136996	0.00195469	-0.0253122	0	0
53389845	SM-CTEFT	CB	GentraPuregene	867279386	444	H	10	1	0	43	32757	0.786294	1523.58	NA	NA	NA	NA	NA	34	0.0546347	-0.0195856	0.0446009	1	0
10405008	SM-CTEDW	CB	GentraPuregene	898916465	454	K	33	1	0	45	24345	0.0865109	1082	NA	NA	NA	NA	NA	33	0.00150365	-0.00513209	-0.00383907	1	1
85065193	SM-CTEG8	CB	GentraPuregene	867759773	441	HV	11	2	1	42	8413	-1.94495	400.619	NA	NA	NA	NA	NA	33	-0.0188238	0.000195799	-0.0175408	0	0
26569730	SM-CTEEP	CB	GentraPuregene	1021655441	463	H	18	0	0	50	42838	1.02651	1713.52	NA	NA	NA	NA	NA	33	-0.0163971	-0.00793063	-0.00758048	1	0
50405330	SM-CTEMW	CB	GentraPuregene	936506948	461	T	35	3	1	46.5	30456	0.477378	1309.94	NA	NA	NA	NA	NA	24	0.000441275	0.00957564	0.0123727	1	1
20147026	SM-CTELS	CB	GentraPuregene	912474903	429	U	27	0	0	44	52164	1.69061	2371.09	NA	NA	NA	NA	NA	33	0.0406373	-0.0146913	-0.00347409	1	0
74203334	SM-CTELT	CB	GentraPuregene	833610823	467	H	11	0	0	41	22677	0.131728	1106.2	NA	NA	NA	NA	NA	33	0.044631	-0.0115611	-0.0254098	1	0
11448667	SM-CTEMC	CB	GentraPuregene	929206031	438	T	33	0	0	46	44494	1.27455	1934.52	NA	NA	NA	NA	NA	34	0.00150407	0.0119678	0.010149	1	1
10277308	SM-CTEM6	CB	GentraPuregene	814495062	465	H	11	3	3	40	21219	0.046341	1060.95	NA	NA	NA	NA	NA	34	0.00287575	0.028679	0.0484867	1	1
24664996	SM-CTEM2	CB	GentraPuregene	900381015	432	V	16	3	2	44	27922	0.412756	1269.18	NA	NA	NA	NA	NA	33	-0.0621467	-0.0196392	-0.0206146	0	0
20106383	SM-CTEMZ	CB	GentraPuregene	928936191	415	T	35	2	0	45	19158	-0.403397	851.467	NA	NA	NA	NA	NA	44	0.0355283	-0.0133773	-0.0360098	1	0
83984043	SM-CTEMU	CB	GentraPuregene	936183021	473	T	36	2	1	47	21839	-0.224508	929.319	NA	NA	NA	NA	NA	33	-0.0636911	-0.033477	-0.00826295	1	1
62985554	SM-CTEMT	CB	GentraPuregene	934206348	446	K	34	1	1	46	18240	-0.548735	793.043	NA	NA	NA	NA	NA	33	-0.0685158	-0.0261109	-0.0162244	1	0
97006937	SM-CTEMH	CB	GentraPuregene	923358545	445	U	36	3	1	45	27782	0.35653	1234.76	NA	NA	NA	NA	NA	44	0.0139063	0.0106844	-0.0124971	0	0
71806467	SM-CTELV	CB	GentraPuregene	958700520	473	H	13	2	1	47	18461	-0.568083	785.574	NA	NA	NA	NA	NA	33	-0.00504003	0.0213816	-0.0237455	1	0
53772202	SM-CTEN2	CB	GentraPuregene	981730270	449	I	40	0	0	48	32237	0.528664	1343.21	NA	NA	NA	NA	NA	33	0.0154361	-0.000898244	-0.0018518	0	0
20179164	SM-CTEMY	CB	GentraPuregene	965964770	449	W	36	0	0	47	28118	0.292198	1196.51	NA	NA	NA	NA	NA	33	-0.00901414	0.0278504	-0.0174064	0	0
10419072	SM-CTEMD	CB	GentraPuregene	764281540	454	T	33	1	0	38	9508	-1.49014	500.421	NA	NA	NA	NA	NA	33	-0.00992786	0.0191878	0.0524645	0	1
67429065	SM-CTEM5	CB	GentraPuregene	932564346	445	H	9	3	2	46	21590	-0.203982	938.696	NA	NA	NA	NA	NA	33	0.00862498	0.00395701	0.0294954	0	1
21000766	SM-CTEMR	CB	GentraPuregene	999840782	429	H	10	4	4	49	31055	0.410127	1267.55	NA	NA	NA	NA	NA	33	0.0034903	0.00635456	-0.0122561	1	0
10490579	SM-CTEN9	CB	GentraPuregene	931026168	442	H	10	3	3	46	17935	-0.583213	779.783	NA	NA	NA	NA	NA	34	0.0434949	-0.0204167	0.0436163	0	1
21123474	SM-CTEN6	CB	GentraPuregene	844640180	454	H	12	2	2	41	15568	-0.637329	759.415	NA	NA	NA	NA	NA	23	0.0255005	-0.00792239	-0.00740157	1	0
26277427	SM-CTEN8	CB	GentraPuregene	961118183	474	H	10	1	1	48	17137	-0.763293	714.042	NA	NA	NA	NA	NA	23	0.006291	0.0138074	-0.0233329	0	1
01243685	SM-CTEMS	CB	GentraPuregene	992441920	434	U	26	2	1	49	29234	0.286575	1193.22	NA	NA	NA	NA	NA	33	0.0342938	-0.0111959	0.040081	1	0
74284255	SM-CTELU	CB	GentraPuregene	942494396	446	U	27	2	0	47	32776	0.605614	1394.72	NA	NA	NA	NA	NA	34	-0.0527761	-0.0312231	-0.00604299	1	1
85300481	SM-CTEGP	CB	GentraPuregene	1001949626	431	H	13	0	0	50	14150	-1.23836	566	NA	NA	NA	NA	NA	34	-0.00276023	0.0147728	0.0275357	0	1
20187042	SM-CTEGF	CB	GentraPuregene	751896893	443	U	31	2	0	37	20559	0.141137	1111.3	NA	NA	NA	NA	NA	33	0.0506472	-0.0235934	0.0503155	1	0
38967303	SM-CTEMJ	CB	GentraPuregene	820486776	465	H	13	2	2	40	17973	-0.293123	898.65	NA	NA	NA	NA	NA	33	-0.0171054	-0.00675995	-0.00564123	0	0
21144735	SM-CTEME	CB	GentraPuregene	866328296	458	H	12	3	1	42	20987	-0.0758957	999.381	NA	NA	NA	NA	NA	33	0.0301897	-0.0127792	-0.0206743	1	0
94852511	SM-CTEMB	CB	GentraPuregene	885789822	447	H	12	1	0	43	9375	-1.77169	436.047	NA	NA	NA	NA	NA	33	0.0157941	-0.00467399	0.0213078	0	0
71727427	SM-CTEN5	CB	GentraPuregene	923261331	433	H	7	1	0	45	24819	0.125938	1103.07	NA	NA	NA	NA	NA	34	0.0319077	-0.0100408	0.0404049	1	0
77970662	SM-CTEN1	CB	GentraPuregene	880324119	451	T	36	2	0	43	22149	-0.0138232	1030.19	NA	NA	NA	NA	NA	33	-0.00893574	0.0360305	0.00372289	0	0
20925446	SM-CTEMF	CB	GentraPuregene	978013729	432	H	11	1	0	48	20962	-0.351356	873.417	NA	NA	NA	NA	NA	33	-0.00638303	0.010956	-0.037231	1	0
10290265	SM-CTEM3	CB	GentraPuregene	894046594	420	T	39	5	3	44	77288	2.49445	3513.09	NA	NA	NA	NA	NA	33	0.0139624	-0.00298183	0.0203489	1	1
50101361	SM-CTEML	CB	GentraPuregene	1074018390	434	H	9	2	2	53	19817	-0.668811	747.811	NA	NA	NA	NA	NA	33	-0.0384693	-0.0111068	0.0587919	1	0
61490006	SM-CTEMI	CB	GentraPuregene	846506832	459	H	7	1	1	42	25087	0.288963	1194.62	NA	NA	NA	NA	NA	33	0.0436682	-0.00713318	-0.0303185	1	1
20282398	SM-CTEM9	CB	GentraPuregene	857599500	432	J	29	1	0	42	19430	-0.233507	925.238	NA	NA	NA	NA	NA	34	-0.0329305	-0.0144513	-0.0122506	1	0
10442701	SM-CTEMP	CB	GentraPuregene	997549408	449	U	32	4	1	50	45407	1.14559	1816.28	NA	NA	NA	NA	NA	33	-0.0230691	0.0296351	0.00609607	0	1
21123050	SM-CTEMX	CB	GentraPuregene	1033104536	470	U	32	3	2	51	15208	-1.13142	596.392	NA	NA	NA	NA	NA	33	-0.0180006	-0.00977292	-0.0250742	1	0
11631558	SM-CTEMM	CB	GentraPuregene	931170794	434	U	33	2	1	46.5	19068	-0.480068	820.129	NA	NA	NA	NA	NA	23	0.0123273	0.0197005	0.0380192	0	1
30819298	SM-CTEMK	CB	GentraPuregene	965808606	433	H	10	0	0	47	20535	-0.350389	873.83	NA	NA	NA	NA	NA	33	-0.053839	-0.00721901	-0.0178558	0	0
85171938	SM-CTEN7	CB	GentraPuregene	840093445	444	HV	11	2	1	41	11027	-1.34247	537.902	NA	NA	NA	NA	NA	33	-0.0363094	-0.0161323	0.0695752	1	0
15387421	MAP15387421	CB	GentraPuregene	939502256	432	T	32	2	0	46	13180	-1.21307	573.043	NA	NA	NA	NA	NA	34	-0.016521	-0.00200223	0.0645679	1	0
20998065	ROS20998065	CB	GentraPuregene	903649768	449	H	14	7	3	44	84685	2.68133	3849.32	NA	NA	NA	NA	NA	33	-0.00573935	-0.000714747	0.0417125	0	0
20327084	ROS20327084	CB	GentraPuregene	840555996	448	K	34	2	1	41	15221	-0.683419	742.488	NA	NA	NA	NA	NA	33	-0.019954	0.11777	0.0134494	0	0
20275399	ROS20275399	CB	GentraPuregene	854210001	427	HV	15	3	0	41	49384	1.72302	2408.98	NA	NA	NA	NA	NA	33	0.0148097	0.00884804	-0.024374	0	0
21274866	ROS21274866	CB	GentraPuregene	1158855671	434	U	34	1	0	57	26300	-0.238886	922.807	NA	NA	NA	NA	NA	33	-0.0600761	-0.0359351	-0.027012	0	0
46251007	MAP46251007	CB	GentraPuregene	1096545563	433	H	13	10	3	54	26853	-0.0857919	994.556	NA	NA	NA	NA	NA	33	0.02604	-1.99796e-05	-0.017641	0	0
20945666	ROS20945666	CB	GentraPuregene	786307948	423	T	36	2	0	38	13327	-0.799755	701.421	NA	NA	NA	NA	NA	34	0.00958088	-0.0128724	-0.0282051	1	0
95330358	MAP95330358	CB	GentraPuregene	744378391	420	H	14	4	2	36	13909	-0.60181	772.722	NA	NA	NA	NA	NA	33	-0.00937304	0.015163	0.00666164	0	0
50106442	MAP50106442	CB	GentraPuregene	725972395	433	U	38	3	2	36	8939	-1.50577	496.611	NA	NA	NA	NA	NA	33	0.00742136	0.00280228	-0.0231001	1	0
21001807	ROS21001807	CB	GentraPuregene	921049307	467	H	11	1	1	45	21824	-0.137001	969.956	NA	NA	NA	NA	NA	33	0.000438012	0.0545669	0.0431777	1	0
50302680	MAP50302680	CB	GentraPuregene	927437270	445	K	36	0	0	45	12435	-1.2871	552.667	NA	NA	NA	NA	NA	33	-0.0466515	0.17351	0.00786951	1	0
50301099	MAP50301099	CB	GentraPuregene	956570771	465	I	33	5	1	48	15397	-0.982206	641.542	NA	NA	NA	NA	NA	33	0.00893121	-0.0135953	-0.03367	0	1
21112011	ROS21112011	CB	GentraPuregene	938604714	439	H	13	1	0	46	15730	-0.851438	683.913	NA	NA	NA	NA	NA	33	0.0023108	0.0256754	-0.00848375	1	0
11430815	ROS11430815	CB	GentraPuregene	822262748	432	H	11	5	3	41	16828	-0.478202	820.878	NA	NA	NA	NA	NA	34	0.0404201	-0.0169066	-0.0234018	1	1
20225051	ROS20225051	CB	GentraPuregene	1065683064	411	U	40	2	2	52	6716	-2.84226	258.308	NA	NA	NA	NA	NA	34	0.0274391	-0.000195893	-0.0249127	1	0
50103679	MAP50103679	CB	GentraPuregene	867847097	446	J	29	2	1	42	13834	-0.928048	658.762	NA	NA	NA	NA	NA	33	0.0017239	0.0151845	-0.0196442	1	0
50108462	MAP50108462	CB	GentraPuregene	898114748	462	H	10	2	1	44	17709	-0.518254	804.955	NA	NA	NA	NA	NA	23	-0.032253	-0.00301245	0.000975562	1	0
50104134	MAP50104134	CB	GentraPuregene	883305477	446	K	37	3	1	44	15428	-0.800187	701.273	NA	NA	NA	NA	NA	34	-0.00467847	0.00521794	0.00737201	1	1
20946257	ROS20946257	CB	GentraPuregene	875012782	434	HV	12	1	1	42	22359	0.0535826	1064.71	NA	NA	NA	NA	NA	34	-0.00860657	-0.0100902	-0.0238745	1	0
26637867	MAP26637867	CB	GentraPuregene	1076247587	464	H	17	2	1	53	15221	-1.20832	574.377	NA	NA	NA	NA	NA	33	-0.0580885	-0.056657	-0.0232747	1	0
29629849	MAP29629849	CB	GentraPuregene	813641409	474	J	37	2	1	40	29471	0.718025	1473.55	NA	NA	NA	NA	NA	34	0.0382784	0.00310916	-0.0184721	1	0
15738428	ROS15738428	CB	GentraPuregene	858191122	451	H	11	8	3	43	58346	1.96661	2713.77	NA	NA	NA	NA	NA	33	0.015197	0.00651199	0.0686417	0	1
20254452	ROS20254452	CB	GentraPuregene	869846146	420	H	12	2	0	42	14494	-0.832757	690.19	NA	NA	NA	NA	NA	34	0.0136366	0.00461201	-0.0103468	1	0
46246604	MAP46246604	CB	GentraPuregene	1111696381	447	H	10	3	1	54	30638	0.183821	1134.74	NA	NA	NA	NA	NA	33	0.0253664	0.00506252	-0.0252966	0	0
89164957	MAP89164957	CB	GentraPuregene	823364169	462	X	31	3	2	40	22681	0.182576	1134.05	NA	NA	NA	NA	NA	33	-0.0373513	-0.00983832	-0.0216956	1	0
95453354	MAP95453354	CB	GentraPuregene	913570574	448	U	27	2	1	45	15461	-0.841767	687.156	NA	NA	NA	NA	NA	33	-0.00930203	-0.0304755	0.0104612	1	0
50106992	MAP50106992	CB	GentraPuregene	915919716	421	K	38	3	0	45	9107	-1.92395	404.756	NA	NA	NA	NA	NA	34	-0.0030933	-0.0128484	-0.0071124	1	0
34726040	MAP34726040	CB	GentraPuregene	1030275984	431	H	12	3	2	51	23212	-0.266844	910.275	NA	NA	NA	NA	NA	23	0.0155158	-0.00934607	-0.0125296	0	1
50104846	MAP50104846	CB	GentraPuregene	983347950	439	H	9	2	1	48	12156	-1.46546	506.5	NA	NA	NA	NA	NA	34	0.000704576	-0.0145934	-0.0180651	1	0
85980779	MAP85980779	CB	GentraPuregene	869184426	452	J	30	1	0	42	16686	-0.544799	794.571	NA	NA	NA	NA	NA	33	0.000588253	0.0517392	0.0103489	1	0
79590778	ROS79590778	CB	GentraPuregene	878003392	425	V	16	0	0	43	14248	-0.915869	662.698	NA	NA	NA	NA	NA	33	0.039355	-0.0126992	0.00393741	0	0
15114174	ROS15114174	CB	GentraPuregene	744095069	435	J	31	1	0	37	24778	0.522784	1339.35	NA	NA	NA	NA	NA	33	0.035522	-0.0105906	-0.029963	1	1
61344957	MAP61344957	CB	GentraPuregene	827307256	451	H	10	4	1	40	42612	1.47194	2130.6	NA	NA	NA	NA	NA	33	-0.0323216	-0.0167313	0.0526374	0	0
33332646	MAP33332646	CB	GentraPuregene	946367928	446	H	15	3	1	46	33127	0.671366	1440.3	NA	NA	NA	NA	NA	34	0.00148932	0.00454852	0.0196088	1	0
21113864	ROS21113864	CB	GentraPuregene	999347866	453	H	17	2	1	49	20056	-0.483853	818.612	NA	NA	NA	NA	NA	33	0.0161624	0.00255518	-0.00165309	1	0
49676048	SM-CJFND	DLPFC	QIAamp	745643246	415	V	20	2	2	37	45414	-1.57003	2454.81	NA	NA	NA	NA	NA	33	0.00644152	0.020726	-0.0233441	0	0
50107033	SM-CJFPA	DLPFC	QIAamp	710472191	440	H	13	4	3	36	59034	-0.631546	3279.67	NA	NA	NA	NA	NA	23	-0.00777847	-0.00827668	-0.0196711	1	1
50104558	SM-CJFP2	DLPFC	QIAamp	798869110	424	T	36	4	2	41	78536	-0.128144	3831.02	NA	NA	NA	NA	NA	33	-0.00238649	-0.0052526	0.0118024	1	1
20455807	SM-CJFOH	DLPFC	QIAamp	900113215	431	U	42	4	2	44	134305	1.38131	6104.77	0.303883	0.273304	0.209631	0.0618336	0.220013	33	0.0331225	-0.0048425	-0.0239	0	0
20920239	SM-CJFNS	DLPFC	QIAamp	760177110	440	H	16	4	3	37	74933	0.0522736	4050.43	0.422453	0.229637	0.0959952	0.0974066	0.272438	24	0.00213329	-0.00571023	-0.00366178	1	0
20236838	SM-CJFNR	DLPFC	QIAamp	782561060	414	T	34	3	2	39	72611	-0.220246	3723.64	NA	NA	NA	NA	NA	33	0.0389026	-0.0124809	-0.00253121	1	0
20613887	SM-CJFNX	DLPFC	QIAamp	770017723	424	U	28	2	2	38	69802	-0.263911	3673.79	NA	NA	NA	NA	NA	33	-0.074825	-0.0711081	0.00114858	1	0
86471999	SM-CJFP8	DLPFC	QIAamp	848444627	410	H	15	2	0	43	39166	-2.53638	1821.67	NA	NA	NA	NA	NA	23	0.0232864	-0.00558086	0.0291662	1	1
10572120	SM-CJFNC	DLPFC	QIAamp	779177797	421	H	18	3	2	39	55599	-1.08506	2851.23	NA	NA	NA	NA	NA	24	0.0237094	-0.0100174	-0.0230916	0	1
21403157	SM-CJFO6	DLPFC	QIAamp	772369995	456	H	14	4	1	38	79388	0.152975	4178.32	NA	NA	NA	NA	NA	33	0.030425	-0.0240838	0.0134602	0	0
20263921	SM-CJFON	DLPFC	QIAamp	798573551	418	V	13	4	2	39	86626	0.351488	4442.36	0.400461	0.24513	0.210708	0.0478678	0.237499	33	0.0176917	0.00806347	-0.00735447	1	0
10415168	SM-CJFNP	DLPFC	QIAamp	935624123	446	H	14	3	1	47	58390	-1.53085	2484.68	NA	NA	NA	NA	NA	34	0.0438377	-0.00664575	-0.0254414	1	1
23004922	SM-CJFO3	DLPFC	QIAamp	903686845	453	J	25	8	4	45	166533	2.00528	7401.47	0.408238	0.256181	0.17195	0.0579856	0.278131	33	-0.00633628	0.0205084	0.0494998	1	1
70726480	SM-CJFNI	DLPFC	QIAamp	869079071	458	H	12	6	3	43	83381	-0.0885066	3878.19	0.450321	0.27293	0.129619	0.0333955	0.184835	33	-0.000854835	-0.00875054	-0.0119707	0	0
50108912	SM-CJFNH	DLPFC	QIAamp	932554862	443	H	10	6	3	46	144473	1.47373	6281.43	0.359928	0.18343	0.212707	0.0386383	0.163959	33	-0.0109154	-0.0268895	-0.00661134	1	1
21172121	SM-CJFOC	DLPFC	QIAamp	964010983	420	H	12	2	1	48	50294	-2.08259	2095.58	NA	NA	NA	NA	NA	34	0.0148124	0.0072527	0.0236771	1	0
20266118	SM-CJFOO	DLPFC	QIAamp	858229772	438	HV	13	2	1	42	76095	-0.308499	3623.57	NA	NA	NA	NA	NA	33	0.0190766	-0.000400515	0.0111757	1	0
50107457	SM-CJFNW	DLPFC	QIAamp	990332461	428	J	33	4	3	50	59533	-1.6685	2381.32	NA	NA	NA	NA	NA	24	0.0112439	0.0203486	-0.00429716	1	1
17615774	SM-CJFNV	DLPFC	QIAamp	1096424009	428	H	12	3	3	54	86254	-0.716689	3194.59	0.306896	0.242434	0.194786	0.0403201	0.224202	33	-0.00895862	-0.0244454	0.0706655	1	0
10435090	SM-CJFO5	DLPFC	QIAamp	943369949	439	H	13	4	1	47.5	143583	1.34975	6045.6	0.551894	0.176713	0.0959339	0.0393571	0.105166	33	0.0394114	-0.012905	-0.033744	0	1
70625336	SM-CJFOE	DLPFC	QIAamp	1044116121	456	H	12	6	2	52	76656	-0.976596	2948.31	NA	NA	NA	NA	NA	34	0.0102717	0.0153746	-0.0111385	0	0
46291609	SM-CJFNQ	DLPFC	QIAamp	868580448	437	U	32	3	2	43	91789	0.222728	4269.26	0.316231	0.19944	0.101275	0.0468693	0.193691	33	0.0130593	-0.00236047	-0.0271864	1	0
19785885	SM-CJFNL	DLPFC	QIAamp	943785793	445	H	15	6	6	47	82629	-0.40601	3516.13	0.419495	0.233411	0.129525	0.0688125	0.228595	33	0.00344448	-0.00454635	-0.0317895	0	1
89546375	SM-CJFNM	DLPFC	QIAamp	692506071	436	H	13	3	3	34.5	70266	0.0705845	4073.39	0.416968	0.263525	0.125879	0.0581238	0.127353	33	-0.00326	0.00396936	0.000857955	1	1
50302392	SM-CJFNE	DLPFC	QIAamp	996929199	443	H	11	5	2	49	127899	0.874301	5220.37	NA	NA	NA	NA	NA	33	0.00963152	0.0179094	-0.0253686	1	0
37527863	SM-CJFOP	DLPFC	QIAamp	848129920	441	H	14	5	2	42	143708	1.75124	6843.24	0.36329	0.282053	0.158809	0.0866992	0.150494	23	-0.00263836	-0.00368598	-0.0313797	1	1
10479920	SM-CJFPB	DLPFC	QIAamp	858311841	434	V	17	2	2	43.5	45521	-2.08671	2092.92	NA	NA	NA	NA	NA	34	-0.0157602	0.0371403	-0.0128459	1	1
20994313	SM-CJFOD	DLPFC	QIAamp	865369614	428	H	10	6	2	43	46613	-1.97246	2168.05	NA	NA	NA	NA	NA	33	-0.046254	-0.0367468	0.0422298	1	0
20153010	SM-CJFNU	DLPFC	QIAamp	665271060	430	H	13	5	1	33	61928	-0.194621	3753.21	0.372389	0.228286	0.152446	0.0704364	0.265299	44	0.0332907	-0.00996211	-0.0277188	1	0
21000928	SM-CJFO2	DLPFC	QIAamp	1037426887	430	H	9	6	5	52	82031	-0.757051	3155.04	NA	NA	NA	NA	NA	23	-0.0499572	-0.00260433	-0.0270061	1	0
76733461	SM-CJFO4	DLPFC	QIAamp	690563601	414	A	39	3	2	34	41131	-1.61701	2419.47	0.251792	0.14519	0.213918	0.0499249	0.191652	44	0.0253942	-0.0058898	-0.0250996	1	0
02817047	SM-CJFPD	DLPFC	QIAamp	719276923	413	H	14	3	2	36	35887	-2.24402	1993.72	NA	NA	NA	NA	NA	33	0.0176936	-0.00119075	-0.0323874	1	1
20261901	SM-CJFNF	DLPFC	QIAamp	790815140	439	H	14	4	3	39	57094	-0.999101	2927.9	0.308825	0.30348	0.0938072	0.0588441	0.155888	33	0.0519567	-0.00896184	-0.0204437	1	0
68778359	SM-CJFNO	DLPFC	QIAamp	1030845863	422	I	32	4	3	50	97964	-0.054955	3918.56	0.397144	0.228922	0.108383	0.0317883	0.247939	34	0.0238692	0.000221959	-0.0248612	1	0
50502606	SM-CJFP1	DLPFC	QIAamp	821953518	409	U	33	6	3	41	44930	-1.9373	2191.71	NA	NA	NA	NA	NA	33	-0.00393103	-0.000387743	-0.0189599	0	0
95329283	SM-CJFPC	DLPFC	QIAamp	776988234	431	K	34	4	3	39	38630	-2.26471	1981.03	NA	NA	NA	NA	NA	23	-0.0430208	-0.00433259	-0.0292485	0	0
50108598	SM-CJFOI	DLPFC	QIAamp	1003019427	445	H	11	4	3	49.5	148443	1.32398	5997.7	0.431427	0.315238	0.126804	0.0391144	0.192534	33	-0.00220471	-0.0303266	-0.0130485	1	0
50301549	SM-CJFP3	DLPFC	QIAamp	1110535070	461	H	11	4	3	56	108034	-0.105113	3858.36	NA	NA	NA	NA	NA	34	-0.0122645	-0.0263447	-0.0367992	1	0
50409532	SM-CJFP6	DLPFC	QIAamp	851271364	427	U	28	3	2	43	73462	-0.498808	3416.84	0.485349	0.0869326	0.191709	0.0530574	0.165326	34	0.00303083	-0.0116804	0.016526	1	1
21412626	SM-CJFOL	DLPFC	QIAamp	973490004	442	U	34	7	6	48	121852	0.784194	5077.17	0.485749	0.19457	0.146873	0.0343903	0.190464	23	-0.00749356	0.00102331	0.00986879	0	0
50300110	SM-CJFOZ	DLPFC	QIAamp	845157138	426	K	36	5	2	43	35515	-2.85339	1651.86	NA	NA	NA	NA	NA	34	0.00842382	0.0011809	-0.0184322	1	0
20779834	SM-CJFOF	DLPFC	QIAamp	1200380278	412	H	13	8	5	60	169634	1.13307	5654.47	0.355589	0.24326	0.131171	0.056924	0.206835	34	0.0028923	-0.00103463	-0.0366227	1	0
20948277	SM-CJFOM	DLPFC	QIAamp	916576988	438	T	34	9	5	46	63444	-1.19225	2758.43	NA	NA	NA	NA	NA	34	-0.0475043	0.00397659	0.0195675	1	0
51442191	SM-CJFOY	DLPFC	QIAamp	784223037	426	H	11	6	1	39	59887	-0.844377	3071.13	NA	NA	NA	NA	NA	23	0.00846581	0.0453681	0.0109734	1	0
10359111	SM-CJFP5	DLPFC	QIAamp	961302438	431	H	16	2	2	49	64467	-1.3451	2631.31	NA	NA	NA	NA	NA	33	-0.0550407	-0.0127159	-0.00645894	0	1
10425642	SM-CJFOX	DLPFC	QIAamp	816521234	428	H	12	6	2	41	61877	-0.900491	3018.39	NA	NA	NA	NA	NA	33	-0.0327009	0.0126292	-0.00246468	1	1
50102114	SM-CJFPG	DLPFC	QIAamp	939882127	431	U	25	3	2	47.5	92049	-0.0905443	3875.75	NA	NA	NA	NA	NA	23	-0.0106151	0.00271566	-0.0233428	0	1
50408077	SM-CJFO1	DLPFC	QIAamp	1032702401	453	V	15	4	2	52	140431	0.984616	5401.19	0.456843	0.167209	0.121464	0.0588797	0.123688	34	0.0100922	0.00666279	0.000274818	1	1
20530195	SM-CJEJL	DLPFC	QIAamp	822923139	455	U	33	5	5	41	82949	0.0489608	4046.29	NA	NA	NA	NA	NA	33	-0.0527405	-0.0384168	-0.0330589	1	0
50407486	SM-CJEKZ	DLPFC	AllPrepUniversal	914305575	447	H	13	3	2	44	77308	-0.938624	3514	0.436162	0.278147	0.0883193	0.0704	0.184866	33	0.00307654	0.00811059	-0.0122008	1	0
89614402	SM-CJEIU	DLPFC	QIAamp	944721284	451	H	9	4	2	46.5	152980	1.62405	6579.78	0.430008	0.152914	0.134573	0.050482	0.207633	33	-0.014788	-0.00299323	0.00342345	1	0
14393933	SM-CJEKP	DLPFC	AllPrepUniversal	965371741	438	T	34	6	3	47	102861	0.663392	4377.06	0.643738	0.111641	0.121143	0.0413074	0.130353	34	0.015801	-0.0130523	-0.0262595	1	1
20557128	SM-CJEJ7	DLPFC	QIAamp	699339416	435	H	11	4	2	35	42641	-1.59411	2436.63	NA	NA	NA	NA	NA	34	-0.0507769	-0.0264687	-0.0113226	1	0
15483818	SM-CJEIY	DLPFC	QIAamp	918821907	437	H	13	4	3	46	65133	-1.10713	2831.87	NA	NA	NA	NA	NA	23	-0.063497	-0.0486297	0.0224735	0	1
50105301	SM-CJEKQ	DLPFC	AllPrepUniversal	761973897	438	U	30	3	1	37	81473	0.708054	4403.95	0.336185	0.340564	0.1322	0.065105	0.183605	33	-0.0143498	-0.0162485	-0.0215308	1	1
50300246	SM-CJEKN	DLPFC	AllPrepUniversal	890191141	457	J	32	4	2	44	75300	-1.13059	3422.73	0.328655	0.23565	0.118413	0.0823135	0.185645	33	-0.00612519	-0.0189526	-0.0357113	1	1
15707133	SM-CJEL6	DLPFC	AllPrepUniversal	748935936	435	J	39	5	3	37	63064	-1.1602	3408.86	0.435784	0.237994	0.128441	0.0803237	0.210092	33	-0.0072865	0.0211118	-0.020056	1	1
48748345	SM-CJEKW	DLPFC	AllPrepUniversal	891092764	438	T	34	8	2	43	99232	1.05021	4615.44	0.473161	0.266845	0.123654	0.0426794	0.240343	33	0.0109279	-0.0101406	-0.0188218	0	0
20875195	SM-CJEKK	DLPFC	QIAamp	921192389	412	HV	11	4	3	46	96474	0.165516	4194.52	NA	NA	NA	NA	NA	33	-0.0780732	-0.0620566	0.159025	0	0
85508351	SM-CJEKX	DLPFC	AllPrepUniversal	1324424121	433	H	13	6	3	65	138947	0.491787	4275.29	0.439254	0.178203	0.110106	0.0560899	0.156193	33	0.0198198	-0.00240395	-0.0236821	0	1
20976799	SM-CJEKY	DLPFC	AllPrepUniversal	876957426	460	T	33	3	3	42	101545	1.38992	4835.48	0.296281	0.260005	0.110057	0.0342313	0.246093	33	0.00929015	0.0161089	0.0442872	0	0
88488240	SM-CJEKV	DLPFC	AllPrepUniversal	933896406	430	H	11	9	2	46	95474	0.276655	4151.04	0.500527	0.23322	0.147558	0.0563461	0.152309	33	-0.0482797	-0.00802498	-0.0307667	1	1
13485298	SM-CJEKO	DLPFC	AllPrepUniversal	1050526593	449	C	43	2	2	51	109052	0.493931	4276.55	0.250855	0.251977	0.136987	0.0501069	0.248145	23	0.00178247	-0.00913859	0.0287631	1	0
21001357	SM-CJEIQ	DLPFC	QIAamp	1005358280	426	V	15	3	2	50	99193	-0.0145658	3967.72	NA	NA	NA	NA	NA	33	0.0329827	0.00915215	-0.0292248	0	0
11455792	SM-CJEKR	DLPFC	AllPrepUniversal	957708815	450	K	35	3	2	47	101961	0.599288	4338.77	0.304607	0.159976	0.190243	0.0521963	0.139581	33	0.0345874	-0.0107442	-0.0219672	0	1
15413198	SM-CJEJU	DLPFC	QIAamp	964457221	443	J	31	3	3	49	93792	-0.130495	3828.24	NA	NA	NA	NA	NA	33	0.031163	-0.0123493	-0.033442	1	1
75862131	SM-CJEKS	DLPFC	AllPrepUniversal	878853559	448	H	8	6	4	43	76466	-0.850813	3556.56	0.364981	0.147576	0.10607	0.0509633	0.13517	34	0.0149456	0.0103493	-0.0219583	1	1
50406633	SM-CJEKB	DLPFC	QIAamp	844952990	418	V	12	4	2	42	46261	-1.92079	2202.9	NA	NA	NA	NA	NA	33	-0.0236654	-0.0160848	0.0416351	1	0
20331760	SM-CJEJN	DLPFC	QIAamp	1063916632	424	H	18	5	4	53	117864	0.35538	4447.7	0.447538	0.173583	0.124375	0.0876166	0.188353	34	0.0360095	-0.0270582	0.0744049	1	0
20283691	SM-CJEIM	DLPFC	QIAamp	836606532	450	H	10	7	2	41	69451	-0.526405	3387.85	0.357053	0.182129	0.224373	0.0538555	0.24989	33	-0.0168875	0.0890162	0.00495625	1	0
10494519	SM-CJK4O	DLPFC	QIAamp	986470901	459	J	42	4	3	50	91441	-0.278183	3657.64	NA	NA	NA	NA	NA	33	-0.000570729	0.0234769	-0.0192116	0	1
20944237	SM-CJK5B	DLPFC	QIAamp	956644072	425	J	32	9	5	47	164838	1.83126	7014.38	0.381504	0.167967	0.125885	0.0585094	0.156421	23	-0.00938261	0.0207923	-0.0111967	1	0
20966891	SM-CJK57	DLPFC	QIAamp	820122850	421	U	28	4	3	40.5	106756	0.906125	5271.9	0.476524	0.150635	0.171777	0.0419797	0.13145	33	0.00563259	0.0192539	-0.00888249	1	0
50107871	SM-CJK4X	DLPFC	QIAamp	972623141	439	U	26	10	3	49	56722	-1.75974	2315.18	0.505094	0.141861	0.148612	0.0597452	0.152738	34	-0.0133723	-0.0222267	-0.0286471	1	0
10606903	SM-CJK56	DLPFC	QIAamp	709736748	431	H	13	5	1	35	80964	0.483075	4626.51	NA	NA	NA	NA	NA	34	0.0436776	-0.0121621	0.0319209	1	1
10885370	SM-CJK58	DLPFC	QIAamp	890959718	435	H	10	3	1	46	64886	-1.11944	2821.13	0.324463	0.2548	0.138889	0.0757316	0.224557	34	0.0319387	-0.00764872	-0.0289449	0	1
20594669	SM-CJK4P	DLPFC	QIAamp	769951083	445	I	38	3	3	38	59582	-0.776768	3135.89	NA	NA	NA	NA	NA	23	-0.0471783	-0.0366483	-0.0139798	1	0
10551157	SM-CJK55	DLPFC	QIAamp	931161519	442	H	10	7	2	47	114775	0.658562	4884.04	0.457558	0.141791	0.181062	0.0523506	0.175027	33	0.0285425	-0.00886975	-0.00988416	1	1
50300822	SM-CJK51	DLPFC	QIAamp	1034831273	474	H	11	5	3	51	126049	0.697499	4943.1	0.392074	0.193494	0.126431	0.0607115	0.140021	34	-0.0101415	-0.000861689	-0.0248917	1	0
50105725	SM-CJK4S	DLPFC	QIAamp	822896293	434	K	31	4	3	41	82975	0.0499761	4047.56	0.317803	0.194875	0.0929967	0.04312	0.186728	23	-0.0308766	0.169229	-0.00840733	0	1
20630946	SM-CJK4V	DLPFC	QIAamp	963458493	459	K	37	5	3	48	89062	-0.231336	3710.92	0.359822	0.193176	0.132145	0.0564291	0.214259	33	-0.0747357	-0.0527807	0.00446687	0	0
93815598	SM-CJK4Z	DLPFC	QIAamp	1080078260	426	T	35	4	4	54	131992	0.661579	4888.59	0.413635	0.236854	0.142771	0.0612913	0.169995	33	-0.0218593	0.10028	-0.00412001	0	0
50108624	SM-CJK54	DLPFC	QIAamp	1086405650	410	K	33	5	3	55	146240	0.934219	5317.82	0.399059	0.160329	0.133887	0.0477558	0.153267	34	-0.00686332	-0.0311998	0.0203048	1	1
20904509	SM-CJK3C	DLPFC	QIAamp	953424949	426	H	15	7	1	47	132875	1.13295	5654.26	0.397079	0.20706	0.12467	0.0438969	0.17304	33	-0.0109413	0.0268874	-0.00678989	0	0
20730959	SM-CJK4Q	DLPFC	QIAamp	1010722376	454	H	10	3	1	51	109149	0.231137	4280.35	0.353778	0.227181	0.130536	0.0728218	0.210574	23	-0.0121677	0.00892488	0.0471175	1	0
50101109	SM-CJK4U	DLPFC	QIAamp	878369423	456	HV	10	5	2	44.5	66192	-0.947484	2974.92	0.397707	0.167337	0.181123	0.0463055	0.139356	23	-0.0430381	0.152498	0.0132201	1	1
09391376	SM-CJK53	DLPFC	QIAamp	687347420	445	H	11	3	1	34	114963	1.7128	6762.53	0.373033	0.166201	0.133856	0.0550644	0.250684	34	0.0209166	0.00186864	-0.0286815	0	0
20865035	SM-CJK4R	DLPFC	QIAamp	1024772952	423	I	40	6	3	51	133246	0.877381	5225.33	0.375131	0.287716	0.161332	0.0988811	0.335101	23	-0.0630437	-0.0320729	-0.00518527	1	0
10222853	SM-CJGO3	DLPFC	QIAamp	942864595	427	K	41	3	2	49	60194	-1.56728	2456.9	0.384654	0.140118	0.139433	0.0498084	0.19732	34	-0.00141859	-0.00154929	0.0215558	1	1
10557081	SM-CJK59	DLPFC	QIAamp	985142899	451	H	12	4	3	49	107969	0.325525	4406.9	0.449328	0.156084	0.129501	0.0389128	0.155829	33	0.02946	-0.0232293	0.0225768	1	1
20654818	SM-CJK4T	DLPFC	QIAamp	741021442	434	H	14	3	1	37	47246	-1.44191	2553.84	NA	NA	NA	NA	NA	34	-0.000863493	0.00809682	-0.0183225	1	0
20906493	SM-CJK5D	DLPFC	QIAamp	951550624	437	H	15	6	5	47.5	107606	0.415335	4530.78	0.31876	0.215981	0.106304	0.0716716	0.203024	33	0.000318282	0.0295867	-0.0147196	1	0
89001223	SM-CJIZH	DLPFC	QIAamp	999691124	470	J	35	4	2	50	138148	1.05858	5525.92	0.358408	0.244391	0.123484	0.0696427	0.145201	33	0.0156247	-0.00448482	0.0314678	0	1
50301675	SM-CJK5C	DLPFC	QIAamp	799237572	440	K	32	5	3	40	95305	0.578793	4765.25	NA	NA	NA	NA	NA	23	0.003	0.015935	-0.000175417	1	0
21000180	SM-CJK5F	DLPFC	QIAamp	999457879	468	H	17	5	3	50	150716	1.34065	6028.64	0.371146	0.184032	0.168046	0.0577951	0.183734	33	-0.0613279	-0.0379292	-0.0380891	1	0
50107745	SM-CJK5E	DLPFC	QIAamp	1051937309	417	Z	43	5	4	54	92459	-0.491639	3424.41	NA	NA	NA	NA	NA	34	0.00388598	-0.0287165	-0.0314234	1	1
21120287	SM-CJFPK	DLPFC	QIAamp	945938142	429	H	12	5	2	47	66389	-1.11493	2825.06	NA	NA	NA	NA	NA	33	0.00345939	0.000897021	0.0151873	1	0
90267190	SM-CJK4W	DLPFC	QIAamp	1181197019	412	J	40	5	4	60.5	103756	-0.486399	3429.95	0.393862	0.273933	0.133997	0.054629	0.166999	33	-0.0162221	0.00607741	-0.0156643	1	1
81526371	SM-CJFMT	DLPFC	AllPrepUniversal	947466688	446	H	12	7	5	46	89486	-0.195815	3890.7	NA	NA	NA	NA	NA	34	0.00803584	-0.0126997	0.0436406	1	0
50106280	SM-CJK52	DLPFC	QIAamp	894738952	412	I	34	5	3	45	104203	0.486385	4631.24	0.401014	0.298948	0.125318	0.075876	0.182999	33	-0.0104751	-0.0306039	0.0250957	0	0
77330002	SM-CJJ38	DLPFC	QIAamp	842559068	445	H	14	7	3	41	157638	2.12902	7689.66	0.451135	0.200105	0.144237	0.0842921	0.199913	23	-0.0820124	-0.0645337	-0.0190562	0	0
20204538	SM-CJK5A	DLPFC	QIAamp	904044760	443	J	28	8	1	44	98938	0.391223	4497.18	0.384851	0.14839	0.120164	0.0432749	0.164662	33	-0.0817368	0.0245784	0.0277727	1	0
20972759	SM-CJFKM	DLPFC	AllPrepUniversal	854969036	435	U	32	4	3	41	93810	0.987762	4576.1	0.188532	0.186506	0.122675	0.0564502	0.157779	33	-0.0394873	-0.00969821	-0.00720363	1	0
20248206	SM-CJFKW	DLPFC	AllPrepUniversal	723019239	430	T	34	7	2	35	71315	0.142045	4075.14	NA	NA	NA	NA	NA	33	-0.010162	0.0103303	-0.013332	1	0
21406768	SM-CJFKQ	DLPFC	AllPrepUniversal	884645498	459	U	39	4	3	43	79742	-0.544811	3708.93	0.352103	0.224502	0.245004	0.0675914	0.219963	33	-0.0666327	-0.0309567	-0.0219025	0	0
42988567	SM-CJFKI	DLPFC	AllPrepUniversal	892427341	443	H	12	5	2	44	84372	-0.300817	3835.09	0.300223	0.237831	0.128134	0.0658463	0.245283	34	-0.0118198	-0.008559	0.0024084	1	1
00246264	SM-CJFK8	DLPFC	AllPrepUniversal	956682003	461	H	8	4	1	46	105451	1.00166	4584.83	0.352869	0.263088	0.130351	0.0665515	0.218258	33	-0.00801106	-0.0279952	-0.0231873	1	0
90544686	SM-CJFKG	DLPFC	AllPrepUniversal	859578033	448	U	31	8	4	41	69652	-1.18422	3397.66	0.303878	0.249227	0.226493	0.0621416	0.238821	34	0.00246292	-0.0193214	-0.00999031	1	0
58458351	SM-CJFMQ	DLPFC	AllPrepUniversal	798818675	454	V	14	3	2	38	69114	-0.686506	3637.58	NA	NA	NA	NA	NA	33	0.00578817	-0.0023797	-0.011823	1	0
71514280	SM-CJFMB	DLPFC	AllPrepUniversal	824775497	446	H	9	5	4	40	65370	-1.46691	3268.5	NA	NA	NA	NA	NA	23	-0.0511541	-0.0260435	-0.0111883	1	1
20938117	SM-CJFK6	DLPFC	AllPrepUniversal	880900080	433	G	42	8	5	42.5	85032	0.00903165	4001.51	0.46248	0.23469	0.186163	0.0536792	0.184212	34	-0.0302999	0.00754124	-0.0372127	0	0
35458631	SM-CJFMR	DLPFC	AllPrepUniversal	913820667	446	I	31	5	3	45	96733	0.532539	4299.24	NA	NA	NA	NA	NA	33	0.00971047	-0.0110754	0.089357	0	1
50410021	SM-CJFKD	DLPFC	AllPrepUniversal	1144907388	451	N	38	6	3	55	116476	0.423561	4235.49	0.41895	0.311887	0.118539	0.0792876	0.253158	33	-0.0100939	-0.00847747	0.0455612	1	0
15178486	SM-CJFMP	DLPFC	AllPrepUniversal	852618520	449	H	14	3	2	42	86689	0.236134	4128.05	0.384659	0.179542	0.131055	0.0469422	0.17223	33	0.0446205	-0.0300924	0.00572165	0	1
15846869	SM-CJFLM	DLPFC	AllPrepUniversal	917077829	470	H	11	6	6	45	86802	-0.257625	3857.87	0.423728	0.243564	0.118632	0.0560877	0.232856	33	-0.0582284	-0.0399933	-0.0172827	1	1
01797756	SM-CJFLR	DLPFC	AllPrepUniversal	1085139118	434	U	26	3	2	52	83171	-1.62395	3198.88	0.393577	0.18387	0.171679	0.0531629	0.241187	33	-0.00719784	-0.020423	-0.0243913	1	0
20634274	SM-CJFLQ	DLPFC	AllPrepUniversal	995298150	458	H	14	7	1	48	81904	-1.15207	3412.67	0.119703	0.0740347	0.0750139	0.0490475	0.151571	23	-0.0830035	-0.0672478	-0.00595018	1	0
21000216	SM-CJFM9	DLPFC	AllPrepUniversal	763415883	450	U	31	5	4	37	95471	1.86459	5160.59	0.343943	0.269524	0.125604	0.0845628	0.276107	23	-0.108786	-0.0452834	-0.0184756	0	0
44472870	SM-CJFKH	DLPFC	AllPrepUniversal	849972977	444	H	11	6	3	41	82960	0.0911877	4046.83	0.390975	0.239877	0.122305	0.0493043	0.202341	33	0.0392118	-0.0172636	-0.0339589	0	0
50400961	SM-CJFL9	DLPFC	AllPrepUniversal	869394834	452	U	38	4	3	42	92467	0.706803	4403.19	NA	NA	NA	NA	NA	23	0.00584476	-0.00323345	-0.00757222	1	0
10221262	SM-CJFLW	DLPFC	AllPrepUniversal	1042297119	431	H	14	5	4	51	96114	-0.427277	3769.18	0.351299	0.215883	0.14673	0.0668951	0.19729	33	0.00397928	0.0210617	0.0104961	0	1
17260313	SM-CJFM7	DLPFC	AllPrepUniversal	738900338	443	J	32	4	2	36	74207	0.226521	4122.61	0.390205	0.221598	0.158247	0.0516342	0.249763	33	0.011586	0.0148372	-0.0126588	1	0
27908391	SM-CJFM2	DLPFC	AllPrepUniversal	752399770	438	W	39	6	1	36	83432	1.08123	4635.11	NA	NA	NA	NA	NA	33	0.0335542	-0.0133248	0.0586779	1	0
67725478	SM-CJFLT	DLPFC	AllPrepUniversal	821462364	445	U	27	9	4	39.5	80779	0.168726	4090.08	0.468464	0.192463	0.165843	0.0947322	0.226575	23	0.0137104	-0.0181889	-0.0268676	0	0
44985334	SM-CJFMJ	DLPFC	AllPrepUniversal	851616079	450	U	32	3	2	41	84330	0.210663	4113.66	0.399511	0.1927	0.14233	0.0558954	0.210932	33	0.0466765	-0.0304593	0.0296778	1	0
20649389	SM-CJFKZ	DLPFC	AllPrepUniversal	809163415	434	U	27	3	2	39	73113	-0.46568	3749.38	0.214645	0.309358	0.179189	0.0574691	0.273259	33	-0.0801277	-0.0676987	-0.0120702	0	0
29821047	SM-CJFKU	DLPFC	AllPrepUniversal	1474952975	455	H	12	7	5	73	135865	-0.518508	3722.33	0.367641	0.233873	0.21481	0.0593156	0.236398	34	-0.0130728	0.0178667	0.00323236	0	1
47652086	SM-CJFKJ	DLPFC	AllPrepUniversal	953929932	453	U	30	2	2	46	82580	-0.781661	3590.43	0.539326	0.194121	0.152109	0.0426103	0.186989	33	0.0195262	0.00787633	-0.0351462	0	0
37439930	SM-CJFKS	DLPFC	AllPrepUniversal	1073332578	465	H	11	7	5	52	120791	1.09804	4645.81	0.371916	0.224555	0.148279	0.0846108	0.260617	33	-0.00749585	-0.0280274	0.0522167	0	0
59150662	SM-CJFKK	DLPFC	AllPrepUniversal	1089650825	429	H	11	4	3	53	103532	-0.165558	3906.87	0.425026	0.165428	0.146241	0.0346251	0.128536	33	0.0147959	-0.0057642	0.000767355	1	0
21190619	SM-CJFMO	DLPFC	AllPrepUniversal	1211985531	449	H	18	5	1	59	104048	-0.911583	3527.05	0.36099	0.22507	0.168251	0.0507734	0.236085	34	0.0382937	-0.0101407	-0.0295271	0	0
24073245	SM-CJFM8	DLPFC	AllPrepUniversal	966499736	451	H	13	5	2	48	117138	1.4579	4880.75	0.475025	0.158425	0.141589	0.0675127	0.186814	33	-0.0100706	-0.0298698	-0.0309307	1	1
77868579	SM-CJFKV	DLPFC	AllPrepUniversal	839266412	442	T	35	6	5	40	85772	0.514457	4288.6	0.260242	0.205949	0.146545	0.0496513	0.217669	23	0.0079636	0.0139677	-0.0135114	1	0
81795552	SM-CJFLZ	DLPFC	AllPrepUniversal	845830088	441	J	32	10	5	41	100654	1.50141	4909.95	0.417911	0.208046	0.0942109	0.0536829	0.224936	33	-0.00054918	0.0331606	-0.0195238	1	0
69866926	SM-CJFKO	DLPFC	AllPrepUniversal	775025141	431	H	12	5	3	37	79926	0.568217	4320.32	0.430716	0.262921	0.153967	0.0337676	0.176019	34	0.0130929	-0.00663516	-0.0172295	1	0
11390174	SM-CJFL7	DLPFC	AllPrepUniversal	939834693	442	J	26	6	4	46	79821	-1.02953	3470.48	0.412986	0.146138	0.177595	0.045899	0.241437	33	0.00948815	0.0224992	0.054046	1	1
20733146	SM-CJFM1	DLPFC	AllPrepUniversal	1194541492	432	H	13	6	4	58	128029	0.725999	4414.79	0.394144	0.18447	0.141103	0.0687574	0.17239	33	-0.000696173	-0.00281997	-0.0325859	0	0
27242962	SM-CJFKA	DLPFC	AllPrepUniversal	780361064	432	V	16	2	1	38	64346	-1.20793	3386.63	0.378321	0.196031	0.102702	0.0893587	0.150545	23	0.00187993	-0.00333518	-0.0218537	0	1
20537160	SM-CJFLO	DLPFC	AllPrepUniversal	1010275444	468	U	25	6	4	49	90419	-0.581007	3690.57	0.0684802	0.263123	0.202187	0.059749	0.26353	34	-0.008297	0.0169367	0.0376981	1	0
52173227	SM-CJFK4	DLPFC	AllPrepUniversal	821041046	451	W	33	2	2	40	78786	-0.105255	3939.3	0.456655	0.104854	0.100508	0.0432463	0.187002	33	0.00808152	0.00614084	-0.0274379	1	0
30544882	SM-CJFL3	DLPFC	AllPrepUniversal	933386342	433	T	40	4	4	45	78714	-0.971079	3498.4	0.118768	0.294516	0.110625	0.06093	0.187875	33	0.00118353	0.0286638	0.0497066	1	0
20120679	SM-CJFKX	DLPFC	AllPrepUniversal	813615822	447	H	9	4	3	39	92995	1.28891	4768.97	NA	NA	NA	NA	NA	23	0.0552243	-0.0244719	-0.0391896	0	0
59371363	SM-CJFLF	DLPFC	AllPrepUniversal	979356951	429	U	32	2	2	48	113243	1.21123	4718.46	0.387054	0.136907	0.157817	0.0397938	0.156415	33	-0.0134463	0.00977762	-0.0322585	0	1
78905055	SM-CJFMA	DLPFC	AllPrepUniversal	869025963	438	U	28	4	2	42	97436	1.08862	4639.81	0.484108	0.266942	0.122782	0.0579021	0.177695	33	-0.0177665	-0.0383486	-0.0202888	1	0
84858308	SM-CJFKY	DLPFC	AllPrepUniversal	916603994	441	H	17	2	1	44	88356	0.0357356	4016.18	0.400022	0.206019	0.125097	0.069465	0.188805	33	-0.0653138	-0.0449653	-0.00766634	1	0
97882751	SM-CJFK9	DLPFC	AllPrepUniversal	1059986370	460	U	30	4	2	52	113497	0.64371	4365.27	0.466511	0.213279	0.0933207	0.0630076	0.20687	33	0.00561936	0.0123377	-0.0163363	0	1
58006501	SM-CJFKF	DLPFC	AllPrepUniversal	901229507	450	H	15	4	4	44	101115	1.01963	4596.14	0.294162	0.336502	0.160232	0.0770194	0.235251	33	-0.012583	0.0158786	0.0337732	0	1
21409243	SM-CJFLE	DLPFC	AllPrepUniversal	1274169082	450	K	35	4	2	61	122222	0.0195474	4007.28	0.344619	0.307239	0.132637	0.103503	0.197386	34	0.0159474	0.00828005	-0.0123077	1	0
97929179	SM-CJFMK	DLPFC	AllPrepUniversal	806867726	459	H	11	7	7	39	76562	-0.129448	3926.26	0.414567	0.200065	0.130291	0.0648079	0.203075	34	-0.00478573	0.00402863	0.000537866	1	1
21123636	SM-CJFME	DLPFC	AllPrepUniversal	785292881	466	H	13	6	4	38	65147	-1.11768	3428.79	0.341337	0.183502	0.13811	0.0946586	0.231482	33	0.0400942	-0.0166543	-0.0225916	1	0
16322424	SM-CJFKT	DLPFC	AllPrepUniversal	810660850	456	H	0	0	0	40	73686	-0.593413	3684.3	0.503062	0.170592	0.120117	0.0671735	0.188486	33	0.0148797	0.0100075	-0.0347436	0	1
20177306	SM-CJFLI	DLPFC	AllPrepUniversal	894387032	437	T	33	3	3	43	73185	-1.17071	3403.95	NA	NA	NA	NA	NA	34	0.0373683	-0.003609	-0.00744189	1	0
55820335	SM-CJFLC	DLPFC	AllPrepUniversal	968606971	460	K	38	3	3	46	80565	-0.961856	3502.83	0.11926	0.221091	0.108565	0.0621053	0.119715	33	-0.00982332	-0.00856931	-0.0354709	1	0
69982407	SM-CJFLD	DLPFC	AllPrepUniversal	977842867	445	U	31	3	2	48	133829	2.42959	5576.21	NA	NA	NA	NA	NA	33	0.0305028	-0.00335636	-0.0100071	0	1
35592862	SM-CJFLY	DLPFC	AllPrepUniversal	673819013	454	H	12	5	2	32	49265	-1.90243	3079.06	0.378317	0.249039	0.113439	0.080263	0.223681	33	0.00977525	0.0125961	-0.013489	1	0
37470097	SM-CJFM6	DLPFC	AllPrepUniversal	961837773	438	H	14	5	4	46	90164	-0.140757	3920.17	NA	NA	NA	NA	NA	33	0.0165211	-0.00748166	0.0709992	1	0
20954847	SM-CJFKE	DLPFC	AllPrepUniversal	853649305	432	H	13	5	4	41	68378	-1.31887	3335.51	0.416989	0.21263	0.137711	0.0432083	0.176303	23	-0.00323008	-0.00812962	0.0364773	1	0
51864085	SM-CJFM5	DLPFC	AllPrepUniversal	917426699	461	K	33	6	4	44	82273	-0.484581	3739.68	0.39554	0.157528	0.131495	0.0449241	0.125469	34	0.0216546	0.00364587	-0.0247878	1	0
10509637	SM-CJFMM	DLPFC	AllPrepUniversal	1009990204	444	H	13	6	6	49	145985	2.91337	5958.57	NA	NA	NA	NA	NA	33	0.0458906	-0.0068888	-0.0150944	1	1
20732429	SM-CJFMH	DLPFC	AllPrepUniversal	881750391	450	J	40	6	4	42.5	75533	-0.855047	3554.49	0.50312	0.157569	0.114455	0.0492115	0.154876	33	-0.0522423	-0.0151537	0.00998892	1	0
85925902	SM-CJFLB	DLPFC	AllPrepUniversal	786425933	466	H	13	5	3	38	92698	1.45505	4878.84	NA	NA	NA	NA	NA	33	0.0215805	0.00180536	0.0365982	1	0
11475462	SM-CJFLS	DLPFC	AllPrepUniversal	750986726	442	V	16	5	3	37	57232	-1.86802	3093.62	0.357806	0.289893	0.15158	0.0636487	0.281812	33	0.0352829	-0.0205119	-0.0232772	1	1
35072859	SM-CJFL4	DLPFC	AllPrepUniversal	1256867845	461	H	6	4	2	61	133096	0.64126	4363.8	0.471291	0.219655	0.0975572	0.0498705	0.138527	33	0.00155816	0.0421193	0.00257317	1	0
38056377	SM-CJFM4	DLPFC	AllPrepUniversal	1116232275	430	U	31	7	4	54	100075	-0.549629	3706.48	NA	NA	NA	NA	NA	33	0.00334653	0.00562006	-0.0158165	1	0
21111718	SM-CJFLX	DLPFC	AllPrepUniversal	1108154567	449	H	17	4	4	53	84699	-1.6301	3196.19	0.441242	0.191647	0.159426	0.055191	0.184178	33	-0.0230622	-0.00257608	-0.00675529	0	0
44842532	SM-CJFKR	DLPFC	AllPrepUniversal	809570041	469	H	13	6	3	40	89580	0.831321	4479	0.388128	0.176549	0.141046	0.0768903	0.214848	34	0.0381632	-0.0120065	0.0371858	1	1
20923002	SM-CJFL5	DLPFC	AllPrepUniversal	785189418	434	H	11	3	2	38	60144	-1.70054	3165.47	0.103474	0.267352	0.127692	0.038338	0.266108	33	-0.0518868	-0.0246818	-0.0145943	1	0
50109639	SM-CJFKB	DLPFC	AllPrepUniversal	820344571	442	W	36	3	1	39	83753	0.525378	4295.03	0.350291	0.27424	0.183592	0.0840035	0.21287	33	0.00894888	-0.00132338	-0.0194058	0	0
02673641	SM-CJFM3	DLPFC	AllPrepUniversal	847902135	454	V	18	2	1	41	85135	0.279964	4152.93	0.41351	0.174227	0.144473	0.0587672	0.227348	33	0.0230297	0.00580005	-0.0284195	0	1
21145740	SM-CJFL8	DLPFC	AllPrepUniversal	826878713	441	H	15	5	4	40	71142	-0.849701	3557.1	0.427714	0.133779	0.187782	0.0658271	0.218455	23	0.0128697	0.000782318	-0.0251452	1	0
20300213	SM-CJFK7	DLPFC	AllPrepUniversal	810569574	439	T	34	5	5	39	79743	0.167493	4089.38	0.0730202	0.278742	0.126169	0.0428232	0.2445	33	0.0440523	-0.00571458	-0.00840575	1	0
50112274	SM-CJFLH	DLPFC	AllPrepUniversal	818354579	436	H	18	5	3	39.5	82736	0.343338	4189.16	NA	NA	NA	NA	NA	33	0.0208378	0.0158755	-0.00625044	1	0
11436875	SM-CJFLG	DLPFC	AllPrepUniversal	928502107	448	H	10	4	3	45.5	80093	-0.924996	3520.57	0.341692	0.237589	0.12751	0.0396264	0.181658	33	0.0323723	-0.00584711	-0.0207836	1	1
46105408	SM-CJFLA	DLPFC	AllPrepUniversal	1172003193	457	X	27	7	5	56	131180	1.15932	4685	NA	NA	NA	NA	NA	33	0.0135028	0.00217959	-0.0225033	0	0
29286432	SM-CJFLV	DLPFC	AllPrepUniversal	865614194	453	H	12	4	3	42	91679	0.644374	4365.67	0.412097	0.185751	0.134219	0.0618059	0.168702	34	0.00737979	0.00116359	-0.014944	1	1
20109020	SM-CJFK5	DLPFC	AllPrepUniversal	896796558	449	H	12	3	2	43	74266	-1.06376	3454.23	0.357834	0.217646	0.286766	0.0477965	0.16447	33	-0.00326093	0.0135949	-0.00944828	0	0
50102240	SM-CJGGP	DLPFC	QIAamp	871580637	443	J	29	9	5	44	105168	0.589051	4780.36	0.371135	0.300456	0.134688	0.0787694	0.200524	34	0.016679	-0.00269085	-0.0240645	1	1
20152393	SM-CJGGV	DLPFC	QIAamp	997570971	442	U	32	3	3	49	117295	0.593918	4787.55	0.41502	0.142074	0.125381	0.0303445	0.153162	33	0.0157391	0.0182606	-0.000428492	1	0
40756151	SM-CJGHT	DLPFC	QIAamp	962365724	408	U	32	6	5	48	114190	0.573803	4757.92	NA	NA	NA	NA	NA	33	-0.00792864	-0.0236435	-0.00531757	0	0
72188804	SM-CJGHE	DLPFC	QIAamp	1060240955	440	T	41	4	2	53	143079	0.983425	5399.21	0.345821	0.240619	0.169792	0.0579918	0.203595	33	-0.0091924	0.0242162	-0.0220303	1	0
15139925	SM-CJGIC	DLPFC	QIAamp	877733665	436	K	32	6	3	45	63707	-1.10764	2831.42	NA	NA	NA	NA	NA	34	0.0397435	-0.00808625	0.00675735	1	1
35941263	SM-CJGJ7	DLPFC	QIAamp	854664254	454	H	10	4	3	42	99140	0.548537	4720.95	0.338482	0.186477	0.207787	0.0550983	0.257272	34	-0.00970918	0.0177	-0.0178233	1	0
21001933	SM-CJGHS	DLPFC	QIAamp	751054341	473	H	9	4	4	37	97786	0.914611	5285.73	0.464484	0.212576	0.121021	0.065935	0.208475	33	-0.0130708	0.0199948	-0.00383909	0	0
50105149	SM-CJGHK	DLPFC	QIAamp	999628286	427	T	37	5	4	50	83425	-0.575402	3337	NA	NA	NA	NA	NA	34	-0.0417989	-0.00719939	-0.00435386	0	0
65292866	SM-CJGHF	DLPFC	QIAamp	956760136	416	H	14	6	4	49	105438	0.248678	4303.59	0.472385	0.149994	0.152224	0.0656466	0.215296	33	-0.0240741	-0.00208509	-0.00348422	1	1
11466579	SM-CJGGN	DLPFC	QIAamp	655919283	438	J	33	4	3	32.5	93804	1.20003	5772.55	0.415162	0.166046	0.147128	0.046953	0.18356	33	0.0297325	-0.0147324	-0.0121209	1	1
20366419	SM-CJGHG	DLPFC	QIAamp	958898462	451	T	39	6	4	47.5	100456	0.192592	4229.73	0.485507	0.273454	0.146573	0.0899593	0.175821	33	0.0373167	-0.00965403	0.0492476	1	0
75990666	SM-CJGHQ	DLPFC	QIAamp	790547047	440	V	13	4	2	40	78631	-0.0442336	3931.55	0.351383	0.28118	0.200233	0.063626	0.196508	34	-0.00760048	-0.0256847	-0.0213103	1	1
31037310	SM-CJGIK	DLPFC	QIAamp	983820721	438	V	20	5	5	50	89137	-0.360855	3565.48	NA	NA	NA	NA	NA	33	-0.0432858	0.140831	0.0536149	0	1
50106578	SM-CJGGL	DLPFC	QIAamp	940292193	437	H	10	3	3	46	83580	-0.299266	3633.91	0.275964	0.0655594	0.150913	0.0387914	0.190437	33	-0.00290722	-0.0121187	-0.0117128	1	0
18414513	SM-CJGI4	DLPFC	QIAamp	936766342	432	K	36	8	4	47	86438	-0.260012	3678.21	0.347179	0.207559	0.14845	0.0359538	0.165641	33	0.00205072	-0.00539514	0.0226111	1	1
15179365	SM-CJGHR	DLPFC	QIAamp	872816993	439	H	9	4	1	45	58146	-1.40354	2584.27	NA	NA	NA	NA	NA	34	0.0253336	-0.00120444	-0.0167296	1	1
33411712	SM-CJGGO	DLPFC	QIAamp	953868292	437	HV	10	6	4	48	93107	-0.0874439	3879.46	0.349921	0.30261	0.100368	0.0814151	0.187976	33	-0.0337547	0.133973	-0.0121683	0	1
20102505	SM-CJGHO	DLPFC	QIAamp	990778410	445	J	37	5	2	49	95302	-0.0787549	3889.88	0.36718	0.166792	0.220989	0.0433655	0.167155	34	0.0102953	-0.00541059	-0.0102143	1	0
10300914	SM-CJGH2	DLPFC	QIAamp	643500980	444	K	35	2	1	32.5	48314	-0.949393	2973.17	0.344208	0.318601	0.196801	0.0497756	0.172891	33	-0.0360699	-0.00629505	-0.00763324	1	1
20439591	SM-CJGIF	DLPFC	QIAamp	976990991	421	T	35	7	5	49	58441	-1.66302	2385.35	0.242523	0.239896	0.172672	0.113905	0.260444	33	0.0198383	-0.00495798	0.0394577	0	0
23690880	SM-CJGHM	DLPFC	QIAamp	885844020	442	H	6	5	3	44	119247	0.996067	5420.32	NA	NA	NA	NA	NA	23	-0.0142195	-0.0371461	0.0433561	0	0
20251553	SM-CJGHU	DLPFC	QIAamp	910605248	425	HV	15	2	0	45	73811	-0.630734	3280.49	0.389498	0.236403	0.278474	0.0720029	0.228024	33	0.0308409	-0.00141407	-0.00262784	1	0
10345561	SM-CJGHD	DLPFC	QIAamp	942507054	438	H	10	5	5	48	125619	0.882828	5234.12	0.47436	0.223755	0.0888548	0.0454161	0.206484	33	-0.0437121	-0.00698132	0.0106627	0	1
89903942	SM-CJGHB	DLPFC	QIAamp	764646790	449	H	11	4	3	38	106036	1.09061	5580.84	0.381632	0.204895	0.171098	0.0501892	0.234356	33	0.011067	0.0173175	-0.00354715	0	1
25580771	SM-CJGGK	DLPFC	QIAamp	909957412	450	U	33	4	3	45	83033	-0.249335	3690.36	0.348187	0.148611	0.137477	0.0850534	0.232282	33	-0.00163053	-0.00741945	-0.0315084	1	0
10203224	SM-CJGGM	DLPFC	QIAamp	800181351	434	H	0	0	0	40	114998	1.18729	5749.9	0.518186	0.137655	0.108331	0.0592904	0.20302	33	0.0257766	-0.0202729	0.0923158	0	1
20178447	SM-CJGHV	DLPFC	QIAamp	851140224	431	V	15	3	1	42	110742	0.907063	5273.43	0.364637	0.199167	0.186521	0.0998279	0.224408	34	0.0388978	-0.00642881	-0.0321548	0	0
50301251	SM-CJGH4	DLPFC	QIAamp	708842175	454	H	17	4	2	36	64048	-0.367457	3558.22	NA	NA	NA	NA	NA	23	-0.0325402	-0.00755529	0.042222	0	1
53682197	SM-CJGHW	DLPFC	QIAamp	943600307	443	T	32	3	2	46	135176	1.25824	5877.22	0.466627	0.132874	0.135703	0.0657087	0.139279	33	-0.0101215	-0.0112961	-0.00922695	0	0
20380417	SM-CJGIH	DLPFC	QIAamp	1282877598	406	I	35	10	7	65	100674	-0.816508	3097.66	NA	NA	NA	NA	NA	34	0.0414506	-0.0113489	-0.0121658	1	0
04576591	SM-CJGID	DLPFC	QIAamp	944393936	463	K	30	2	2	47	118135	0.752038	5027.02	0.278101	0.241128	0.168828	0.0736205	0.273608	23	-0.0156682	0.0356207	-0.00287078	1	0
20299973	SM-CJGHJ	DLPFC	QIAamp	792839426	431	T	37	5	2	39	116500	1.31135	5974.36	0.454051	0.129191	0.165411	0.0555299	0.215932	33	0.0408801	-0.0187698	-0.030664	1	0
20939834	SM-CJGIU	DLPFC	QIAamp	707268294	432	H	11	8	4	34.5	57872	-0.558073	3354.9	NA	NA	NA	NA	NA	33	-0.000536087	0.012236	-0.0311289	1	0
90447310	SM-CJGIG	DLPFC	QIAamp	1072038170	412	H	12	4	2	54	109060	0.0433248	4039.26	0.337113	0.25286	0.129782	0.0697922	0.247394	33	0.0142057	0.00826886	-0.0155191	0	0
20151388	SM-CJGGY	DLPFC	QIAamp	915229947	419	H	13	5	2	46	69636	-0.890565	3027.65	0.302776	0.308469	0.192581	0.0378194	0.179206	33	0.00884117	0.0117316	0.0176046	1	0
90942860	SM-CJGH1	DLPFC	QIAamp	974376836	419	U	39	5	4	49	115528	0.544744	4715.43	0.347582	0.250719	0.202151	0.0976063	0.181577	34	0.00930722	-0.0105295	0.0339548	1	1
87264456	SM-CJGHL	DLPFC	QIAamp	860615834	425	T	35	4	3	42.5	73858	-0.443501	3475.67	NA	NA	NA	NA	NA	33	0.0187112	0.0134437	0.0141506	1	0
21159840	SM-CJGHC	DLPFC	QIAamp	816360356	413	X	30	3	2	41	54855	-1.29072	2675.85	NA	NA	NA	NA	NA	44	0.0326935	-0.0161867	0.0458049	1	0
10577337	SM-CJGHX	DLPFC	QIAamp	874602834	449	J	26	7	5	44	120864	1.0397	5493.82	0.416346	0.238541	0.146929	0.0486755	0.185912	33	0.0388568	-0.0210898	-0.0331524	0	1
20124321	SM-CJGJ9	DLPFC	QIAamp	895584971	420	J	27	9	6	44	133419	1.35987	6064.5	0.34217	0.193248	0.147388	0.0431122	0.201385	23	0.0431044	-0.0120034	0.0346556	1	0
20147440	SM-CJGHN	DLPFC	QIAamp	919465814	438	H	9	5	1	46	65559	-1.08601	2850.39	0.383269	0.193336	0.181329	0.0493186	0.143675	34	0.0321099	-0.015571	-0.0293275	1	0
20969088	SM-CJGGQ	DLPFC	QIAamp	944566338	442	J	32	9	3	46.5	124235	0.94979	5343.44	0.458977	0.210899	0.139655	0.076612	0.225213	33	-0.0213628	0.013197	-0.031764	1	0
21185180	SM-CJGHY	DLPFC	QIAamp	839565955	449	I	35	9	8	41.5	111255	0.960833	5361.69	0.406475	0.222542	0.123419	0.0565486	0.199371	24	-0.00136727	0.0232032	0.00842801	1	0
54122640	SM-CJGGW	DLPFC	QIAamp	1017717179	436	K	30	6	4	51	86423	-0.525178	3389.14	0.38458	0.211188	0.148896	0.0511318	0.220215	33	-0.0380158	0.156966	0.0236151	1	0
20521752	SM-CJGGU	DLPFC	QIAamp	768210113	428	U	31	5	4	38	85814	0.405129	4516.53	0.370281	0.251824	0.0997354	0.0568871	0.157528	33	0.00583127	0.0228308	-0.0261098	0	0
46369736	SM-CJGIE	DLPFC	QIAamp	949365459	438	U	27	4	2	47	79105	-0.547207	3366.17	0.504972	0.190261	0.103361	0.0550062	0.148916	23	-0.0480539	-0.0366168	-0.0163969	0	0
46909396	SM-CJGH3	DLPFC	QIAamp	1064441735	439	V	16	3	3	54	122629	0.423217	4541.81	NA	NA	NA	NA	NA	33	-0.0507998	-0.0274875	-0.0263687	1	1
20706215	SM-CJGGS	DLPFC	QIAamp	760199506	446	T	36	5	3	38	83652	0.322464	4402.74	0.268807	0.271061	0.173202	0.0748683	0.275172	33	-0.0316857	0.0136293	-0.0123013	1	0
32705437	SM-CJGIL	DLPFC	QIAamp	889182468	412	H	15	4	3	45	63831	-1.10135	2836.93	0.13139	0.272818	0.132012	0.0489969	0.279817	33	0.0272578	-0.0042197	-0.0311586	1	1
17219510	SM-CJGH8	DLPFC	QIAamp	946678225	442	H	10	7	4	47	140345	1.31014	5972.13	0.322755	0.184819	0.148624	0.0679023	0.20679	34	-0.0418086	-0.0326854	-0.021335	1	0
10850171	SM-CJGIJ	DLPFC	QIAamp	813858940	414	H	13	3	1	41	83298	0.0625625	4063.32	0.380607	0.180248	0.192493	0.039332	0.248948	33	-0.0108616	0.0123167	0.000500355	0	1
20942767	SM-CJGHH	DLPFC	QIAamp	840685449	438	H	7	7	4	41	128541	1.46797	6270.29	0.415333	0.184861	0.110556	0.0614019	0.159989	33	-0.0107668	0.0185506	0.0533527	0	0
11619606	SM-CJGI8	DLPFC	QIAamp	1048985148	431	H	11	3	1	53	208131	2.19753	7854	0.321756	0.257177	0.226118	0.0664652	0.226682	23	0.0138407	-0.0146525	-0.00882962	1	1
44019405	SM-CJGJ8	DLPFC	QIAamp	778736374	468	T	35	8	2	39	116762	1.31863	5987.79	0.356041	0.24637	0.180611	0.0627761	0.170173	34	0.0231067	0.0206662	-0.0286659	1	1
10101327	SM-CJGI5	DLPFC	QIAamp	963992145	448	H	14	2	2	49	103756	0.196582	4234.94	0.424223	0.175738	0.134508	0.040029	0.163275	33	0.00343858	0.0160322	-0.0306383	1	1
20201189	SM-CJGII	DLPFC	QIAamp	892557383	430	I	35	6	3	44	119304	0.997615	5422.91	0.37662	0.186196	0.124825	0.10163	0.24903	24	0.0419351	-0.0326681	-0.0317478	1	0
20933324	SM-CJGHA	DLPFC	QIAamp	930696274	450	H	7	4	2	46	94326	0.0925709	4101.13	0.434956	0.188945	0.123837	0.0604581	0.1891	33	0.00897104	0.0173086	0.0658497	1	0
61029627	SM-CJGJ5	DLPFC	QIAamp	913800370	437	I	32	8	4	46	102633	0.366001	4462.3	0.471744	0.198119	0.151231	0.086005	0.225093	33	-0.00506574	-0.0199243	-0.0315067	0	0
10433070	SM-CJGGT	DLPFC	QIAamp	895410126	437	H	17	5	4	45	89097	-0.0209843	3959.87	0.373152	0.295004	0.0882828	0.0684421	0.203554	23	-0.0214623	0.11517	-0.011667	1	1
15113169	SM-CJGHI	DLPFC	QIAamp	1007450743	438	V	13	2	0	51	111112	0.288882	4357.33	0.30961	0.288159	0.15784	0.0605126	0.239192	33	0.0345261	-0.0113126	-0.010143	1	1
15144878	SM-CJGH7	DLPFC	QIAamp	747318994	440	I	33	4	3	38	67895	-0.353648	3573.42	0.592992	0.183041	0.113262	0.0331641	0.14325	33	0.0456475	-0.0302097	-0.0370705	1	1
50301387	SM-CJGIB	DLPFC	QIAamp	687256527	439	H	12	2	2	34	77174	0.42167	4539.65	0.490242	0.0523196	0.15961	0.0627131	0.180321	24	-0.0141038	-0.0237406	-0.0330906	0	0
10669174	SM-CJGGZ	DLPFC	QIAamp	965909394	448	I	31	4	3	49	71955	-0.989112	2936.94	0.285557	0.323265	0.103694	0.0976514	0.258063	33	0.0227337	0.0014052	-0.0360884	0	1
50400709	SM-CJGI9	DLPFC	QIAamp	994832682	453	T	33	4	3	49	101368	0.12115	4137.47	0.44266	0.122378	0.137246	0.0565558	0.23968	33	-0.0247782	0.0137791	-0.0203904	1	0
50103967	SM-CJGH6	DLPFC	QIAamp	927349309	434	H	8	5	2	46	120140	0.876231	5223.48	NA	NA	NA	NA	NA	33	0.0165366	0.010115	-0.021688	0	1
50409406	SM-CJGGX	DLPFC	QIAamp	848973751	428	H	15	5	0	42	59831	-1.08749	2849.1	NA	NA	NA	NA	NA	24	0.02983	-0.00672362	-0.0275178	1	0
20232474	SM-CJGIA	DLPFC	QIAamp	764636743	441	H	10	6	6	38	88516	0.50556	4658.74	0.398514	0.198512	0.141672	0.0807208	0.168942	34	0.0322124	-0.0122851	-0.019834	1	0
11616707	SM-CJGH9	DLPFC	QIAamp	1036917121	475	H	13	2	1	52	113076	0.282738	4349.08	0.369275	0.224692	0.131155	0.0567946	0.226927	34	0.0343892	-0.0240127	0.0159964	0	1
66406040	SM-CJGGR	DLPFC	QIAamp	1144564610	412	H	14	3	2	59	91257	-0.820908	3093.46	0.384676	0.205875	0.187201	0.0504636	0.184458	22	-0.0394984	-0.0133355	-0.0213131	0	1
21411297	SM-CJEG1	DLPFC	QIAamp	794804038	418	H	18	4	3	39.5	71542	-0.309564	3622.38	0.268093	0.235251	0.171779	0.0550943	0.231604	33	-0.0179638	-0.0245379	0.0646725	1	0
20232186	SM-CJEI7	DLPFC	QIAamp	795649930	431	U	27	3	3	40	57123	-1.07948	2856.15	NA	NA	NA	NA	NA	23	0.015507	0.00079493	-0.0172439	0	0
71648351	SM-CJEHW	DLPFC	QIAamp	1183504522	422	H	18	6	4	59.5	72951	-1.57356	2452.13	NA	NA	NA	NA	NA	33	-0.0119273	-0.0192352	0.0167018	1	0
10524640	SM-CJEGZ	DLPFC	QIAamp	850653267	437	H	15	8	5	43	41082	-2.38165	1910.79	NA	NA	NA	NA	NA	34	0.0369934	-0.00697854	-0.00880807	1	1
95116046	SM-CJEID	DLPFC	QIAamp	898350843	420	W	31	5	1	45	85855	-0.141063	3815.78	NA	NA	NA	NA	NA	34	0.0225085	-0.00989825	-0.0107383	1	1
20474724	SM-CJEFY	DLPFC	QIAamp	916979252	433	HV	15	5	4	46	41473	-2.56945	1803.17	NA	NA	NA	NA	NA	33	0.045356	-0.0189621	-0.034642	1	0
49429845	SM-CJEHJ	DLPFC	QIAamp	934899399	420	U	27	8	4	47	65429	-1.16212	2784.21	NA	NA	NA	NA	NA	33	0.00791859	-0.00254467	0.00038408	1	0
21403995	SM-CJEH1	DLPFC	QIAamp	1190999694	445	K	34	4	3	59.5	123016	0.119209	4134.99	NA	NA	NA	NA	NA	33	0.0247355	-0.00978804	0.0467359	1	0
10394182	SM-CJEGB	DLPFC	QIAamp	772437924	448	H	12	7	6	39	97075	0.720426	4978.21	0.448075	0.191828	0.137716	0.079188	0.182512	33	-0.0505711	-0.0131435	0.000405011	1	1
10537609	SM-CJEHI	DLPFC	QIAamp	841725846	420	J	40	5	5	42	105856	0.760881	5040.76	NA	NA	NA	NA	NA	33	0.00574205	0.0237872	0.0022984	1	1
50408239	SM-CJEGE	DLPFC	QIAamp	1007532488	439	H	13	3	3	49.5	92090	-0.222712	3720.81	0.44461	0.176021	0.109923	0.0581403	0.16151	33	-0.00105181	0.00284149	-0.00603729	0	0
20927178	SM-CJEG8	DLPFC	QIAamp	980242162	437	T	37	3	2	48	117817	0.675102	4909.04	0.381336	0.170511	0.139701	0.0548696	0.245491	33	-0.0539688	-0.0213743	0.0115891	0	0
21002812	SM-CJEGD	DLPFC	QIAamp	833723668	414	H	13	6	1	42	61458	-1.00057	2926.57	NA	NA	NA	NA	NA	23	-0.0503617	-0.0075895	0.0538406	0	0
10202345	SM-CJEI6	DLPFC	QIAamp	855284799	428	H	10	6	2	44	73350	-0.578228	3334.09	0.440346	0.147687	0.116234	0.094425	0.172715	34	0.0105585	0.00219739	0.00582169	1	1
50409956	SM-CJEH4	DLPFC	QIAamp	895544206	418	J	41	4	3	45	56558	-1.49325	2513.69	NA	NA	NA	NA	NA	33	0.00848904	0.00261768	0.0576065	1	0
07883803	SM-CJEHG	DLPFC	QIAamp	860707166	447	U	27	3	2	43	87534	0.0689598	4071.35	NA	NA	NA	NA	NA	33	-0.00400783	0.0475705	0.0516817	1	0
24747976	SM-CJEH3	DLPFC	QIAamp	748521504	443	H	12	3	1	36	85819	0.580473	4767.72	0.480546	0.208526	0.121422	0.0431144	0.133212	33	0.0086674	0.00379832	0.0321971	1	0
50107619	SM-CJEGA	DLPFC	QIAamp	753542425	445	I	32	5	3	37	118124	1.52674	6385.08	0.37205	0.263212	0.119309	0.0911391	0.160747	33	-0.00410615	-0.029122	-0.0277833	0	0
81852640	SM-CJEH6	DLPFC	QIAamp	865477003	451	U	31	3	2	43	88586	0.107662	4120.28	0.424822	0.211429	0.103569	0.0404218	0.182909	23	0.037233	-0.00440406	-0.0186232	1	0
50402431	SM-CJEFZ	DLPFC	QIAamp	898509018	438	H	13	6	3	45	53509	-1.67277	2378.18	NA	NA	NA	NA	NA	33	-0.0132453	0.0208034	-0.0120535	1	0
10101589	SM-CJEIA	DLPFC	QIAamp	719649101	438	V	14	5	3	36	76244	0.197224	4235.78	0.373031	0.272186	0.120634	0.0565234	0.254782	34	0.00416536	0.0224848	-0.00374773	1	1
78072753	SM-CJEFW	DLPFC	QIAamp	775658071	420	H	13	6	3	39.5	53874	-1.22843	2727.8	NA	NA	NA	NA	NA	34	0.0386059	-0.0231182	0.0417358	1	1
50104972	SM-CJEGY	DLPFC	QIAamp	844399971	438	V	18	3	3	42	52912	-1.48561	2519.62	NA	NA	NA	NA	NA	34	-0.000586823	-0.00991218	-0.0127004	1	0
50100770	SM-CJEHK	DLPFC	QIAamp	824245172	434	H	13	8	3	41	58502	-1.08219	2853.76	0.274066	0.260538	0.188912	0.0675627	0.211796	23	0.0183336	-0.00577082	-0.0278674	1	0
41773404	SM-CJEGU	DLPFC	QIAamp	927582057	445	H	11	6	3	46	60032	-1.37133	2610.09	NA	NA	NA	NA	NA	34	-0.0663031	-0.0778094	-0.0334413	0	0
03430444	SM-CJEG6	DLPFC	QIAamp	826366873	427	H	15	5	1	41	92380	0.397815	4506.34	NA	NA	NA	NA	NA	23	-0.0268598	-0.0080884	-0.0211842	1	0
20964295	SM-CJEG9	DLPFC	QIAamp	937676410	431	V	13	3	2	46	86502	-0.187943	3760.96	0.469185	0.175583	0.101872	0.0681633	0.180859	34	0.0379629	-0.0184442	0.0878555	1	0
21113576	SM-CJEGG	DLPFC	QIAamp	955862599	417	H	11	4	3	46	78566	-0.499684	3415.91	NA	NA	NA	NA	NA	33	0.03598	-0.00897179	-0.00555905	1	0
20965598	SM-CJEH5	DLPFC	QIAamp	723786020	432	U	33	3	2	36	43091	-1.65137	2393.94	NA	NA	NA	NA	NA	33	0.0284172	-0.00906252	-0.00803563	1	0
11310844	SM-CJEH2	DLPFC	QIAamp	813704766	435	J	40	6	5	41	79209	-0.100501	3863.85	0.436549	0.203048	0.111804	0.058247	0.138912	34	0.0341145	-0.00752589	-0.0297918	1	1
20376029	SM-CJEFR	DLPFC	QIAamp	955757952	427	J	37	5	4	48	77158	-0.696144	3214.92	0.357415	0.225397	0.144732	0.0841003	0.265354	34	0.0411132	-0.0131921	-0.000140738	1	0
11697592	SM-CJGO1	DLPFC	QIAamp	864497942	451	X	27	6	6	43	94756	0.325788	4407.26	0.38965	0.2556	0.170931	0.0309332	0.124106	34	0.0195526	-0.0110344	-0.0294239	0	1
23791808	SM-CJGMN	DLPFC	QIAamp	824596611	425	H	13	4	3	40	57984	-1.03101	2899.2	0.305077	0.188972	0.105196	0.059646	0.224342	33	-0.0340661	-0.0197023	0.0329584	1	0
31509843	SM-CJGLG	DLPFC	QIAamp	765730894	439	H	14	4	1	39	98563	0.769707	5054.51	0.319712	0.254336	0.174327	0.0557102	0.267593	33	-0.000893923	-0.0103805	0.0294416	0	1
08637647	SM-CJGN4	DLPFC	QIAamp	962115369	412	J	30	4	1	49	87968	-0.338174	3590.53	0.422663	0.288853	0.149045	0.0417425	0.132291	33	0.00835546	0.00183691	0.0273169	0	1
50106316	SM-CJGNO	DLPFC	QIAamp	670246059	437	H	10	4	3	33	66004	0.0118801	4000.24	0.543182	0.121919	0.100487	0.0435234	0.153335	33	-0.0216533	-0.0239414	0.0690829	0	0
31756046	SM-CJGLF	DLPFC	QIAamp	860557513	459	K	36	2	2	42.5	131387	1.42251	6182.92	0.353598	0.275769	0.134629	0.0514759	0.170208	33	-0.00709682	-0.0227866	-0.01666	0	0
50300660	SM-CJGMI	DLPFC	QIAamp	885620794	436	U	31	4	2	44	79684	-0.309904	3622	0.513716	0.125212	0.0914111	0.0339182	0.184474	33	-0.0062153	-0.0273638	0.0279376	1	1
20983400	SM-CJGLV	DLPFC	QIAamp	733198563	446	J	42	6	3	36	109141	1.35927	6063.39	0.455795	0.152158	0.168653	0.0709958	0.254961	33	-0.00308455	0.0270103	-0.0155556	1	0
86408244	SM-CJGNI	DLPFC	QIAamp	791491356	438	U	30	5	4	40	103680	0.851654	5184	0.358427	0.180879	0.211283	0.0541106	0.200993	23	-0.0529162	-0.000520605	-0.0336763	1	1
11229148	SM-CJGLW	DLPFC	QIAamp	899724913	450	H	9	4	2	45.5	105045	0.47666	4617.36	NA	NA	NA	NA	NA	34	0.031685	-0.0148632	-0.0142624	1	1
68725248	SM-CJGLQ	DLPFC	QIAamp	992760606	429	U	31	4	3	49	101408	0.122428	4139.1	NA	NA	NA	NA	NA	34	0.0138334	-0.00831747	0.0121824	1	0
90434801	SM-CJGMC	DLPFC	QIAamp	1095017271	419	H	9	1	0	54	63936	-1.68667	2368	NA	NA	NA	NA	NA	33	0.0170765	-0.00868592	0.0355017	1	0
30755009	SM-CJGLY	DLPFC	QIAamp	968211312	445	K	30	4	2	47	71290	-0.884189	3033.62	NA	NA	NA	NA	NA	22	-0.0312004	0.0293831	-0.012345	0	0
85666580	SM-CJGNX	DLPFC	QIAamp	911795414	430	N	39	2	1	45.5	79715	-0.417244	3503.96	0.313475	0.232171	0.179297	0.0519769	0.168652	33	-0.0154823	0.0578723	0.0455951	1	0
64493027	SM-CJGLS	DLPFC	QIAamp	927337849	437	H	12	4	3	47	93122	-0.0187176	3962.64	0.376879	0.209973	0.12405	0.0679651	0.219458	34	-0.0124575	0.0857521	-0.00631705	1	0
11200645	SM-CJGLE	DLPFC	QIAamp	823783303	451	H	15	7	5	41	122208	1.3043	5961.37	0.334114	0.15052	0.218389	0.0467177	0.221024	33	0.0290959	0.00116739	-0.0143794	1	1
62176713	SM-CJGO2	DLPFC	QIAamp	807874427	453	T	35	4	4	40	83391	0.146171	4169.55	NA	NA	NA	NA	NA	23	0.0354743	-0.0137592	-0.0323453	0	0
78353027	SM-CJGML	DLPFC	QIAamp	939652106	450	U	22	5	2	47	119486	0.788876	5084.51	0.362185	0.214122	0.121915	0.0642219	0.195478	34	0.025221	0.00337999	0.00996499	1	1
20171508	SM-CJGN9	DLPFC	QIAamp	795250747	443	H	15	5	4	40	73187	-0.276669	3659.35	0.379655	0.14625	0.147238	0.0415107	0.178101	34	0.0016109	0.00306457	-0.0140109	1	0
50302004	SM-CJGNF	DLPFC	QIAamp	839081033	447	U	27	4	3	41	147202	1.90713	7180.59	0.444509	0.144357	0.120395	0.0492684	0.191983	33	-0.0138142	-0.0139898	-0.0404449	0	0
76867532	SM-CJGLP	DLPFC	QIAamp	751354340	442	U	34	4	2	37	108927	1.26415	5887.95	0.461073	0.243034	0.160819	0.0518735	0.21866	33	0.0243946	-0.0170224	0.0402103	1	0
24039289	SM-CJGNS	DLPFC	QIAamp	889990791	440	H	11	5	3	45	85319	-0.161351	3791.96	0.353623	0.228558	0.142014	0.0386761	0.124109	23	0.0138961	0.00881864	-0.0274215	0	1
15797073	SM-CJGNU	DLPFC	QIAamp	801659081	427	H	9	7	3	40.5	105057	0.854153	5188	NA	NA	NA	NA	NA	23	-0.0093726	0.0269785	0.0399865	1	1
10253148	SM-CJGLU	DLPFC	QIAamp	916948748	445	T	32	3	3	46	140167	1.3757	6094.22	0.346759	0.291795	0.0807729	0.0929155	0.175248	33	-0.0146475	0.0130459	-0.00578415	1	1
92023910	SM-CJGMR	DLPFC	QIAamp	935373537	476	N	35	3	3	46	105862	0.466353	4602.7	0.293963	0.229923	0.106436	0.0499851	0.186461	33	-0.0533486	-0.0140229	-0.0145537	1	0
92113025	SM-CJGLJ	DLPFC	QIAamp	859507186	438	U	28	2	1	42	128197	1.38123	6104.62	0.391062	0.269653	0.0920348	0.0486134	0.21403	33	0.00699574	0.00115987	-0.0102421	0	0
50401002	SM-CJGMV	DLPFC	QIAamp	964713266	417	H	12	5	4	48	120848	0.757391	5035.33	0.371123	0.338561	0.130323	0.0343928	0.198702	33	0.0062322	0.00486642	-0.0235984	1	0
92371267	SM-CJGMU	DLPFC	QIAamp	871503786	447	H	11	4	3	43	71925	-0.567307	3345.35	0.419576	0.15876	0.0923409	0.0779488	0.169022	33	0.00801154	0.00407522	-0.0187975	1	0
20660226	SM-CJGLK	DLPFC	QIAamp	808791075	448	H	10	5	3	40	104307	0.871186	5215.35	NA	NA	NA	NA	NA	23	-0.0798106	-0.0714568	-0.024801	1	0
94144536	SM-CJGMJ	DLPFC	QIAamp	793941458	452	K	34	5	2	38.5	111713	1.21723	5803.27	0.380621	0.222613	0.111395	0.0484425	0.1763	33	0.000590009	-0.00342849	0.00147203	1	0
55897318	SM-CJGMQ	DLPFC	QIAamp	786155679	422	H	11	4	3	38.5	72236	-0.195219	3752.52	0.432121	0.156914	0.235276	0.0506003	0.191652	33	-0.00121279	0.0142612	0.00502381	1	0
27481601	SM-CJGN2	DLPFC	QIAamp	1047579462	449	U	38	4	2	52	112456	0.264926	4325.23	0.290245	0.166162	0.165603	0.0443909	0.229288	34	0.00199978	-0.00834623	-0.0170605	1	0
77143621	SM-CJGNZ	DLPFC	QIAamp	1015072086	441	U	29	4	3	51	107188	0.172405	4203.45	0.419538	0.149431	0.149335	0.0755616	0.195553	33	0.0125916	0.00909381	-0.0224718	1	1
36492755	SM-CJGLZ	DLPFC	QIAamp	799581376	415	H	10	4	1	39	91992	0.546193	4717.54	0.372001	0.178879	0.128099	0.0461815	0.1482	33	0.010138	-0.00537413	-0.0125785	0	0
20143248	SM-CJGNN	DLPFC	QIAamp	838246625	453	HV	21	4	3	41.5	108619	0.883153	5234.65	0.397358	0.170635	0.187718	0.0372689	0.259372	33	0.0422389	-0.000678143	0.000370043	0	0
69432088	SM-CJGN3	DLPFC	QIAamp	949430586	416	H	14	9	5	47	70093	-0.939046	2982.68	0.410506	0.171644	0.105388	0.0431075	0.226511	33	0.00874824	-0.00721064	0.00541321	1	0
21191200	SM-CJGLI	DLPFC	QIAamp	811345730	420	HV	16	12	3	40	62545	-0.785711	3127.25	0.423562	0.148911	0.136049	0.0348104	0.156234	34	0.0216152	-0.00105524	0.0805198	1	0
15196262	SM-CJGM2	DLPFC	QIAamp	864843601	412	H	13	3	2	44	84354	-0.125398	3834.27	NA	NA	NA	NA	NA	33	-0.0020463	0.0318587	-0.0164945	0	1
50104008	SM-CJGNM	DLPFC	QIAamp	715730100	435	H	12	5	2	35	72550	0.127599	4145.71	0.3917	0.191214	0.152303	0.0977438	0.181586	33	0.0274587	-0.0112474	0.0482676	1	0
93462021	SM-CJGNL	DLPFC	QIAamp	676162529	436	V	17	2	1	33.5	90911	1.00037	5427.52	0.418243	0.206998	0.113684	0.063884	0.155469	23	-0.00765858	-0.00590281	0.0429288	0	0
92613520	SM-CJGNQ	DLPFC	QIAamp	895825826	441	U	25	6	4	44	124235	1.12882	5647.05	0.481305	0.15303	0.136858	0.0363442	0.189115	33	0.0135416	0.010017	-0.0249444	0	0
20907246	SM-CJGLM	DLPFC	QIAamp	988837635	445	J	40	5	2	49	165519	1.70961	6755.88	0.414946	0.167255	0.127288	0.0748186	0.24094	33	-0.0137242	0.0299033	-0.0204097	0	0
44671043	SM-CJGMS	DLPFC	QIAamp	994171066	452	T	34	7	3	50	88108	-0.398471	3524.32	0.421471	0.298224	0.146284	0.0335878	0.191347	33	0.0151524	0.0133527	0.0686296	1	1
11240247	SM-CJGMM	DLPFC	QIAamp	833886495	444	H	10	3	3	42	70610	-0.550855	3362.38	NA	NA	NA	NA	NA	33	-0.0109192	0.0413071	-0.0330305	1	1
24141372	SM-CJGMG	DLPFC	QIAamp	752049930	423	H	11	5	3	37	47536	-1.42209	2569.51	0.271779	0.192986	0.23989	0.0505825	0.233733	33	0.00509003	0.00729841	-0.0260178	1	0
20947550	SM-CJGN6	DLPFC	QIAamp	867187999	435	H	12	6	4	43	77677	-0.318068	3612.88	NA	NA	NA	NA	NA	34	0.00978449	0.0106468	-0.0364042	1	0
09650662	SM-CJGNJ	DLPFC	QIAamp	990924567	431	U	28	6	4	49	114792	0.524039	4685.39	0.515215	0.178486	0.0977856	0.0531048	0.174403	23	-0.0473846	-0.015591	-0.00548316	1	0
44299049	SM-CJGNT	DLPFC	QIAamp	989601349	421	H	14	2	1	50	123841	0.7044	4953.64	0.414787	0.175674	0.115375	0.0923512	0.175784	34	0.0141874	0.00408277	0.0113853	1	1
93504106	SM-CJGMT	DLPFC	QIAamp	890966398	429	J	26	4	1	43	99459	0.482715	4626	0.380347	0.156897	0.0885641	0.0618322	0.332021	34	0.012207	-0.0200316	-0.0191389	1	0
21404450	SM-CJGMD	DLPFC	QIAamp	924142893	433	H	10	6	4	45.5	72176	-0.739098	3172.57	0.50894	0.189809	0.075757	0.046365	0.169632	33	-0.0239404	-0.00158668	0.049321	1	0
23870000	SM-CJGLR	DLPFC	QIAamp	826231757	442	V	12	2	1	42	106228	0.772246	5058.48	0.37557	0.164624	0.137021	0.0441642	0.14904	34	-0.0103585	-0.00822248	-0.0217138	1	1
20207013	SM-CJGLH	DLPFC	QIAamp	798660709	429	H	12	10	4	39	125716	1.558	6446.97	0.459086	0.19296	0.156717	0.0572518	0.232875	23	0.023989	-0.00888249	-0.00507069	0	0
51668135	SM-CJGLT	DLPFC	QIAamp	951733343	437	U	27	2	2	47.5	142751	1.33093	6010.57	0.480442	0.135718	0.0913444	0.0371738	0.170052	33	-0.0353612	-0.00300462	-0.0114944	0	1
52509923	SM-CJGLD	DLPFC	QIAamp	814873455	420	H	7	5	3	40	121088	1.35447	6054.4	0.411651	0.235905	0.144923	0.0552421	0.197521	33	0.000283295	-0.0106144	-0.01058	0	0
50105275	SM-CJGMY	DLPFC	QIAamp	777427660	431	K	32	2	2	39	46126	-1.69018	2365.44	NA	NA	NA	NA	NA	34	8.38602e-06	-0.0199527	-0.03227	1	1
84732827	SM-CJGMH	DLPFC	QIAamp	852502628	429	T	33	5	2	43	83609	-0.0796602	3888.79	0.33119	0.263166	0.162193	0.0717067	0.208593	23	-0.000872869	-0.0273116	0.00992644	1	1
83173570	SM-CJGMK	DLPFC	QIAamp	748257104	429	U	28	4	3	37	65032	-0.406825	3515.24	0.40884	0.203853	0.151779	0.0911104	0.174003	33	-0.00567182	0.00255392	0.00489268	0	0
50106866	SM-CJGLX	DLPFC	QIAamp	1137328614	422	K	36	4	2	57	90927	-0.720922	3190.42	NA	NA	NA	NA	NA	33	0.00101714	-0.0295169	-0.0314386	1	0
20214850	SM-CJGN7	DLPFC	QIAamp	915729728	443	V	17	6	2	46	83869	-0.288084	3646.48	0.34493	0.203142	0.159747	0.0689544	0.237493	34	0.0407364	-0.0213451	0.0244553	1	0
50400385	SM-CJGNP	DLPFC	QIAamp	900973178	438	T	36	4	2	44	108987	0.704606	4953.95	0.416826	0.193701	0.177163	0.0440879	0.175196	33	0.0137358	0.0108464	0.00569285	1	0
27560777	SM-CJGNG	DLPFC	QIAamp	914743469	435	H	2	5	4	46	101726	0.337245	4422.87	0.481054	0.201828	0.117593	0.0420728	0.173759	23	0.0082468	0.00981521	-0.0150427	0	0
50401426	SM-CJGMO	DLPFC	QIAamp	901533253	441	U	33	2	2	44	124456	1.13458	5657.09	0.423727	0.166691	0.108	0.0675113	0.182049	33	0.0201326	0.00632992	-0.0164791	0	0
20297791	SM-CJGNE	DLPFC	QIAamp	679154380	469	H	15	6	5	33	86795	0.89899	5260.3	0.421674	0.243668	0.130844	0.0447147	0.241926	33	0.0319117	-0.00126312	-0.0357156	1	0
16068769	SM-CJGMP	DLPFC	QIAamp	778291826	414	T	41	4	1	39	87439	0.381751	4484.05	0.333223	0.138355	0.208104	0.0509352	0.255248	34	0.011264	0.0169879	-0.0140811	0	1
70816595	SM-CJGNK	DLPFC	QIAamp	680573230	444	U	40	7	5	34	58832	-0.45748	3460.71	0.286383	0.272456	0.300895	0.0560617	0.222094	33	-0.0174683	-0.0150026	-0.0071092	0	1
10401770	SM-CJGNH	DLPFC	QIAamp	999612859	464	H	14	2	2	50	131667	0.902915	5266.68	NA	NA	NA	NA	NA	34	0.0063114	0.0285729	-0.0171948	1	1
63874408	SM-CJJ2Q	DLPFC	QIAamp	694417957	438	T	37	3	2	33	85301	0.842741	5169.76	NA	NA	NA	NA	NA	33	-0.00195843	-0.00916468	-0.0270486	1	0
42809527	SM-CJJ2A	DLPFC	QIAamp	716633209	445	H	14	6	2	35	75732	0.266658	4327.54	NA	NA	NA	NA	NA	33	0.0497221	-0.00511437	-0.0242008	0	1
36773029	SM-CJIZV	DLPFC	QIAamp	818179875	438	I	35	4	2	40	93178	0.505673	4658.9	0.407711	0.245588	0.138533	0.046093	0.193404	23	0.0169828	-0.00491663	0.0398039	1	0
20254588	SM-CJJ2P	DLPFC	QIAamp	781980909	439	H	8	5	1	38	89111	0.527263	4690.05	0.5144	0.0609416	0.22728	0.0473183	0.272527	33	0.0409294	-0.018778	0.0639949	1	0
33501827	SM-CJJ2J	DLPFC	QIAamp	895950607	444	H	15	4	3	45	90015	0.0122237	4000.67	0.437765	0.129583	0.123938	0.0492729	0.175149	24	-0.00120601	0.000263267	-0.0118309	1	1
20431359	SM-CJJ2X	DLPFC	QIAamp	668891321	450	H	11	4	2	33	73289	0.35105	4441.76	0.138339	0.321187	0.153615	0.0338316	0.138269	34	-0.00594603	0.0138182	0.00161472	0	0
31726180	SM-CJIZY	DLPFC	QIAamp	795602264	449	J	28	3	1	39	104730	0.966317	5370.77	0.443379	0.0972676	0.1185	0.0928268	0.205941	33	-0.0108692	-0.024411	0.0602782	1	0
22865387	SM-CJJ25	DLPFC	QIAamp	835831937	437	H	12	7	7	42	74451	-0.379256	3545.29	0.319484	0.153066	0.190437	0.04551	0.139454	33	0.00574709	-0.00106751	-0.0117772	0	1
20254740	SM-CJJ2O	DLPFC	QIAamp	1245270019	412	H	13	6	3	61	145651	0.585715	4775.44	0.5076	0.193568	0.130419	0.0327754	0.221387	33	0.0416799	-0.0283048	-0.0423759	0	0
55177253	SM-CJJ21	DLPFC	QIAamp	725711757	443	U	27	5	2	36	81128	0.398368	4507.11	0.468241	0.186155	0.112738	0.0383974	0.171436	33	0.0130025	-0.00274255	-0.0371607	1	1
21171080	SM-CJJ2K	DLPFC	QIAamp	905392972	434	T	36	6	5	44	86577	-0.0411301	3935.32	0.394402	0.171032	0.193278	0.0845	0.21495	33	0.0270669	-0.00311046	-0.0394489	1	0
11371707	SM-CJJ2N	DLPFC	QIAamp	1055997397	439	H	13	8	6	52	99119	-0.144043	3812.27	0.478357	0.146524	0.111495	0.0781133	0.217877	33	0.0385992	-0.0124953	-0.00598855	1	1
50108048	SM-CJJ31	DLPFC	QIAamp	1063567124	420	H	16	5	5	53	104000	-0.0500246	3924.53	0.322794	0.309316	0.144917	0.0611604	0.177819	33	-0.0263337	-0.0129137	-0.0226415	1	0
20935218	SM-CJJ12	DLPFC	QIAamp	1023514518	417	W	39	5	1	50	154686	1.42488	6187.44	NA	NA	NA	NA	NA	34	-0.0545291	-0.0320298	0.0233294	0	0
21274280	SM-CJJ34	DLPFC	QIAamp	1277609821	431	U	37	4	3	63	189309	1.33052	6009.81	0.39914	0.276318	0.0864073	0.0794053	0.205012	34	-0.0548286	-0.0443693	0.0363846	1	0
21402304	SM-CJJ2V	DLPFC	QIAamp	809319528	445	H	7	5	4	40	159168	2.24031	7958.4	0.445773	0.253321	0.136541	0.0779784	0.147907	33	-0.000708899	0.0135388	-0.0147518	0	0
80592317	SM-CJJ2S	DLPFC	QIAamp	866420625	441	K	39	4	3	43	105628	0.677667	4912.93	NA	NA	NA	NA	NA	23	0.00673088	0.0154778	0.00152018	0	0
20504017	SM-CJJ2Z	DLPFC	QIAamp	924635000	436	X	33	3	2	45.5	126015	1.06631	5539.12	0.414638	0.203668	0.113801	0.0428878	0.201386	34	0.0411375	-0.00230612	-0.0215738	1	0
58501637	SM-CJJ33	DLPFC	QIAamp	938042642	434	H	10	5	5	48	96363	0.0239104	4015.12	NA	NA	NA	NA	NA	33	-0.0707344	-0.040599	0.0198408	1	1
16513683	SM-CJJ2U	DLPFC	QIAamp	1068225392	423	H	11	7	2	53	148534	1.10464	5605.06	0.40542	0.191628	0.162921	0.0937358	0.223622	34	0.00161837	-0.0206599	-0.0210859	1	0
10248033	SM-CJJ35	DLPFC	QIAamp	794566690	444	N	37	3	3	40	129037	1.56044	6451.85	0.513124	0.199095	0.102491	0.03699	0.145421	44	0.0246307	-0.0214558	0.0439333	1	1
54324848	SM-CJIZT	DLPFC	QIAamp	946796943	443	HV	12	4	0	46	105523	0.455963	4587.96	0.361107	0.202961	0.190907	0.0929653	0.218002	33	-0.0325114	-0.0157702	-0.0344518	1	0
32383679	SM-CJJ28	DLPFC	QIAamp	850545492	431	U	29	6	5	41	93278	0.429154	4550.15	0.408016	0.201326	0.10748	0.0530412	0.195091	23	-0.0665752	-0.0369014	-0.0113472	1	0
21125782	SM-CJJ22	DLPFC	QIAamp	954895455	440	J	38	3	2	47	85706	-0.287564	3647.06	0.294007	0.2501	0.179513	0.0853263	0.20222	34	0.0427087	-0.0206801	-0.00467083	1	0
76755449	SM-CJJ2F	DLPFC	QIAamp	792369690	435	H	13	3	1	38	76217	0.0209205	4011.42	0.42169	0.163336	0.147179	0.0349138	0.110463	33	-0.00142058	0.00314734	0.000498515	1	0
50406345	SM-CJIZM	DLPFC	QIAamp	800804737	437	H	10	3	3	39	114681	1.26037	5881.08	0.566348	0.138997	0.104376	0.0490472	0.139669	33	0.0223339	0.000640462	0.083021	1	0
70153803	SM-CJJ27	DLPFC	QIAamp	936801365	433	U	28	6	4	46	91978	0.010909	3999.04	0.345619	0.204106	0.116637	0.0593264	0.148689	34	-0.00759252	-0.0275822	-0.0225216	1	0
47236602	SM-CJJ11	DLPFC	QIAamp	923407972	441	H	11	5	2	45	161335	1.90255	7170.44	0.499352	0.191929	0.13281	0.054032	0.175025	33	-0.0525577	-0.017585	-0.0115911	1	0
10686233	SM-CJJ1U	DLPFC	QIAamp	960949313	453	U	25	6	2	48	130031	0.994656	5417.96	NA	NA	NA	NA	NA	33	0.00627344	0.00974362	-0.00902565	1	1
87645445	SM-CJJ2D	DLPFC	QIAamp	981983622	450	T	34	7	2	48	56260	-1.71944	2344.17	0.133713	0.195861	0.141293	0.12871	0.3882	34	0.00111438	-0.0178672	-0.0225589	1	0
97264179	SM-CJJ2I	DLPFC	QIAamp	1252441299	441	U	28	4	3	61	150737	0.696908	4942.2	0.600673	0.0997792	0.108058	0.0391395	0.13123	33	-0.00576081	-0.0123403	-0.0364704	0	0
17712202	SM-CJJ13	DLPFC	QIAamp	949949964	437	U	31	7	4	47	109932	0.518898	4677.96	0.305195	0.145765	0.130813	0.0338503	0.150442	33	-0.0294403	-0.0103558	-0.0114434	1	0
26631069	SM-CJIZX	DLPFC	QIAamp	1232358147	456	H	18	6	2	60.5	120859	0.00790651	3995.34	0.493871	0.130812	0.145944	0.0640467	0.216153	44	0.0124094	0.0131376	-0.0102929	1	0
21001771	SM-CJIZZ	DLPFC	QIAamp	933679866	436	U	36	3	2	46	121836	0.921644	5297.22	0.583972	0.088325	0.161697	0.0416397	0.13348	23	0.00684986	0.0310802	-0.0165112	0	0
52940446	SM-CJJ26	DLPFC	QIAamp	1069804683	426	H	4	5	2	53	62584	-1.69535	2361.66	0.369718	0.19449	0.292121	0.0413086	0.129128	33	0.00123079	-0.00771458	-0.0154298	1	0
20712597	SM-CJJ14	DLPFC	QIAamp	904242437	433	V	15	3	2	44.5	95057	0.22498	4272.22	0.393312	0.175209	0.13617	0.0514979	0.169518	23	-0.0491224	-0.0304298	0.00506838	1	0
08132197	SM-CJJ1L	DLPFC	QIAamp	1001177434	451	H	14	3	1	50	102372	0.0876297	4094.88	0.410635	0.136769	0.201268	0.0878252	0.179623	23	0.0340006	-0.00832684	0.0480113	1	0
20251391	SM-CJJ32	DLPFC	QIAamp	863511853	449	H	12	7	5	43	103420	0.60923	4810.23	0.549096	0.148533	0.132045	0.0740896	0.214694	33	0.033421	-0.0219572	0.0704624	1	0
25837301	SM-CJJ24	DLPFC	QIAamp	989050861	431	U	28	9	3	49	108313	0.33583	4420.94	0.408443	0.155575	0.0999973	0.0417401	0.240737	33	0.0113846	-0.0052339	-0.0259208	1	1
11612505	SM-CJJ2G	DLPFC	QIAamp	913300893	446	J	29	8	4	45	111534	0.706641	4957.07	0.316323	0.190865	0.142475	0.0647328	0.163589	34	0.0329647	-0.0181735	-0.00365164	0	1
77631046	SM-CJJ1X	DLPFC	QIAamp	896966602	426	I	40	4	3	44	67270	-0.858544	3057.73	0.422799	0.188215	0.116106	0.0451186	0.160275	44	0.0198323	-0.00482058	-0.0091603	1	0
10589255	SM-CJJ1K	DLPFC	QIAamp	821152279	423	H	11	5	3	41	114593	1.09587	5589.9	0.437337	0.106637	0.152483	0.0427149	0.186646	33	0.0124738	0.029494	0.0375406	0	1
65838800	SM-CJJ15	DLPFC	QIAamp	920921729	431	H	15	5	2	46	56839	-1.54839	2471.26	0.466413	0.191229	0.0861506	0.054348	0.126307	44	0.00941747	-0.00619855	-0.00560759	1	0
82478522	SM-CJJ1Y	DLPFC	QIAamp	882072302	439	U	35	6	5	44.5	77421	-0.439845	3479.6	NA	NA	NA	NA	NA	33	-0.0682757	-0.017461	-0.0228451	1	1
50500550	SM-CJJ23	DLPFC	QIAamp	700752827	445	H	13	3	2	34	67764	0.000420927	3986.12	0.507953	0.147131	0.125403	0.0390836	0.118818	34	-0.0578745	-0.0271116	-0.0193514	1	0
50103255	SM-CJJ2H	DLPFC	QIAamp	999992060	440	H	17	7	4	49	66945	-1.22291	2732.45	0.25439	0.307555	0.223747	0.0602289	0.260191	33	-0.03212	0.00155784	-0.00895434	1	0
34287534	SM-CJJ2M	DLPFC	QIAamp	823202725	421	U	23	2	1	40	77789	-0.079111	3889.45	0.411795	0.138659	0.0853556	0.0584479	0.125015	23	-0.0121381	-0.00653594	-0.000841055	0	0
43485807	SM-CJIZK	DLPFC	QIAamp	873811010	469	T	34	2	2	44	103904	0.549879	4722.91	0.410914	0.21423	0.0876625	0.0470273	0.183374	33	-0.0360047	0.153985	-0.00741916	1	1
91444029	SM-CJJ1Z	DLPFC	QIAamp	903986066	434	H	14	6	5	44	104608	0.571755	4754.91	0.501127	0.170784	0.1229	0.0520438	0.147216	33	-0.0255006	-0.00215822	-0.0015054	1	1
10438999	SM-CJJ2B	DLPFC	QIAamp	898220802	435	V	17	2	1	45	89972	0.0106757	3998.76	0.496313	0.141887	0.103911	0.108814	0.180645	33	0.00262959	0.00529126	-0.0164093	0	1
20380831	SM-CJJ29	DLPFC	QIAamp	758851261	445	HV	17	6	5	37	84249	0.431897	4554	0.492152	0.117059	0.110178	0.0515503	0.136817	23	0.0154358	0.0149425	-0.0213233	1	0
21406920	SM-CJJ2T	DLPFC	QIAamp	704406578	416	H	15	5	0	35	65988	-0.179525	3770.74	0.139526	0.245517	0.19453	0.0609224	0.265228	33	0.0307903	-0.0201734	0.0981652	1	0
20535564	SM-CJJ1W	DLPFC	QIAamp	968882896	435	U	28	2	1	47	78345	-0.578481	3333.83	NA	NA	NA	NA	NA	34	0.0373762	-0.0179018	-0.0332648	1	0
20153984	SM-CJJ2E	DLPFC	QIAamp	938609167	427	J	30	3	2	46	101876	0.342018	4429.39	NA	NA	NA	NA	NA	33	0.00938961	0.00984377	0.0446919	1	0
93787649	SM-CJIXB	DLPFC	QIAamp	842642135	440	J	31	10	4	42.5	81166	-0.137839	3819.58	0.401183	0.191602	0.18223	0.049496	0.232006	33	0.0014646	-0.0035407	-0.0275011	0	1
20249897	SM-CJIXW	DLPFC	QIAamp	1100201392	436	K	39	3	2	55	118186	0.244219	4297.67	0.491372	0.228176	0.180755	0.0408271	0.111938	33	0.0179909	-0.0081259	0.00633846	0	0
02899847	SM-CJIXK	DLPFC	QIAamp	811358046	412	J	45	2	1	41	102446	0.732871	4997.37	0.420142	0.255409	0.139525	0.0533456	0.173987	33	0.0130987	0.00719908	-0.0237149	0	1
11460357	SM-CJIXM	DLPFC	QIAamp	912471156	432	K	36	4	3	46	143041	1.44145	6219.17	0.513165	0.180551	0.10083	0.0731447	0.17769	33	0.0336253	-0.012562	-0.038817	1	1
20358955	SM-CJIYE	DLPFC	QIAamp	712174376	466	I	37	4	3	35	65221	-0.2174	3726.91	0.385748	0.174576	0.118454	0.0439442	0.182964	33	0.0223475	0.00377345	-0.027288	1	0
05689621	SM-CJIYA	DLPFC	QIAamp	1119051648	457	I	34	7	4	55.5	150080	0.988869	5408.29	0.43207	0.160611	0.111245	0.0364065	0.180126	34	-0.0299891	0.00320657	0.0559418	1	0
22868024	SM-CJIYD	DLPFC	QIAamp	735364874	441	U	27	5	3	37	64169	-0.450104	3468.59	0.326793	0.280854	0.154946	0.0629089	0.265109	33	-0.0085335	0.0238035	-0.0142621	1	1
20288196	SM-CJIXH	DLPFC	QIAamp	867760467	410	J	30	9	5	43	81080	-0.179164	3771.16	0.31625	0.195575	0.125125	0.0630633	0.175854	34	-0.00236118	-0.016448	0.0266243	0	0
04879843	SM-CJIYJ	DLPFC	QIAamp	1046405595	422	H	12	4	3	53	125361	0.555153	4730.6	0.338439	0.153638	0.191281	0.0541313	0.255719	33	0.0138644	0.00672442	0.049612	0	0
10490993	SM-CJIX6	DLPFC	QIAamp	798267393	444	K	32	3	2	41	89716	0.30302	4376.39	0.37907	0.15216	0.111476	0.04179	0.136847	33	-0.0440768	-0.0132262	-0.0135955	1	1
20602974	SM-CJIXR	DLPFC	QIAamp	860671316	413	J	30	4	3	43	87586	0.0708837	4073.77	0.350595	0.233538	0.119571	0.0762194	0.232921	33	-0.00351019	0.00320896	-0.00646326	1	0
10205244	SM-CJIXD	DLPFC	QIAamp	900813864	431	H	8	9	4	46	87205	-0.161722	3791.52	0.31484	0.225345	0.167358	0.0486451	0.171569	33	-0.0186621	0.017222	0.0123982	1	1
20977678	SM-CJIYC	DLPFC	QIAamp	958893063	419	H	11	6	6	48	98137	0.0830075	4089.04	0.284134	0.210965	0.149992	0.0494964	0.227247	23	-0.0558313	-0.0390725	0.0438289	0	0
10315029	SM-CJIYV	DLPFC	QIAamp	766639941	471	T	37	3	3	39	101363	0.860455	5198.1	0.316964	0.239195	0.198787	0.0707822	0.201102	33	-0.0384396	-0.001276	-0.0133111	0	1
20240514	SM-CJIXI	DLPFC	QIAamp	859150536	435	H	8	7	3	43	108332	0.759554	5038.7	0.530017	0.19815	0.124201	0.0479635	0.141809	33	0.0307024	0.00593703	-0.0122318	0	0
00668310	SM-CJIYB	DLPFC	QIAamp	873522071	418	H	13	6	4	45	78440	-0.433681	3486.22	NA	NA	NA	NA	NA	33	-0.00906191	0.0244035	-0.003573	1	1
68745332	SM-CJIY8	DLPFC	QIAamp	954498960	428	H	12	5	3	48	104355	0.282029	4348.12	0.405123	0.199088	0.168384	0.0571246	0.202496	33	-0.0188488	0.00237886	0.00515066	0	1
70883578	SM-CJIY1	DLPFC	QIAamp	864360126	449	I	33	6	5	44	117624	0.951672	5346.55	0.433696	0.179354	0.12355	0.0778352	0.202285	33	0.00339787	-0.0335421	0.0993973	1	1
67216828	SM-CJIY3	DLPFC	QIAamp	964519094	460	N	36	5	3	48	127348	0.927113	5306.17	0.388461	0.125649	0.149714	0.0397128	0.201611	33	-0.0175164	-0.00158908	-0.0257825	1	0
82527318	SM-CJIXA	DLPFC	QIAamp	1050127346	419	H	11	4	3	52	97805	-0.187276	3761.73	0.418386	0.181493	0.100757	0.0551455	0.143387	33	-0.0430693	0.151629	0.0253697	1	0
50300408	SM-CJIXY	DLPFC	QIAamp	987769717	442	H	3	7	3	50	91533	-0.274925	3661.32	0.380185	0.201385	0.135821	0.0486789	0.189832	33	-0.000544287	-0.0214257	-0.0204068	0	0
21193068	SM-CJIXG	DLPFC	QIAamp	1069636862	426	J	29	1	1	53	142512	0.970561	5377.81	0.450484	0.166394	0.107758	0.055675	0.173734	33	0.0399363	-0.00813666	0.0196123	0	0
76008327	SM-CJIWR	DLPFC	QIAamp	846254804	403	H	11	5	2	42	47246	-1.85254	2249.81	NA	NA	NA	NA	NA	34	-0.0504577	-0.00242241	-0.0179619	1	0
20969114	SM-CJIXX	DLPFC	QIAamp	774669234	425	H	18	8	6	38	59149	-0.800397	3113.11	NA	NA	NA	NA	NA	34	-0.00488903	0.01203	0.00299316	1	0
10436131	SM-CJIXO	DLPFC	QIAamp	823049479	428	U	32	4	1	41	155778	2.09057	7598.93	0.37668	0.206486	0.115225	0.0294981	0.155154	23	0.0270963	-0.00718964	-0.00621748	0	1
21125818	SM-CJIY4	DLPFC	QIAamp	766923700	437	H	12	4	4	38	57705	-0.880466	3037.11	NA	NA	NA	NA	NA	33	-0.00568171	0.0183756	-0.0163189	0	0
29933130	SM-CJIY9	DLPFC	QIAamp	861878224	458	H	11	5	4	43	78779	-0.272431	3664.14	0.38364	0.245581	0.155726	0.0567293	0.168049	33	0.00279013	-0.0107854	0.00108868	1	0
86600442	SM-CJIXT	DLPFC	QIAamp	859892810	439	H	10	2	0	43	64800	-0.905256	3013.95	NA	NA	NA	NA	NA	23	0.00376317	-0.016158	0.0250534	1	0
11399321	SM-CJIXZ	DLPFC	QIAamp	737578647	445	K	37	3	2	37	67968	-0.263773	3673.95	0.455026	0.242256	0.0869792	0.0578327	0.163416	23	0.0114168	0.0043471	-0.0120401	0	1
20656964	SM-CJIXQ	DLPFC	QIAamp	730822395	449	H	11	6	1	36.5	56729	-0.805257	3108.44	0.432684	0.192781	0.0958781	0.0315665	0.205431	33	-0.0974137	-0.0797908	-0.01577	1	0
50109927	SM-CJIY5	DLPFC	QIAamp	885387077	436	U	26	4	4	45	103966	0.479009	4620.71	0.412547	0.222724	0.142184	0.0530645	0.163859	23	0.00797803	-0.0119633	-0.00703612	0	1
20953832	SM-CJIXS	DLPFC	QIAamp	737881651	447	T	35	2	2	37	53817	-1.02005	2909.03	0.308402	0.164416	0.138702	0.0391961	0.181265	23	-0.00653171	0.0335962	0.00455374	0	0
10235948	SM-CJIXE	DLPFC	QIAamp	862989220	443	J	43	2	1	43	65014	-0.894575	3023.91	NA	NA	NA	NA	NA	34	0.0112192	0.00784502	-0.010687	1	1
86903794	SM-CJIYF	DLPFC	QIAamp	874188152	426	H	11	4	3	44	87203	-0.0177903	3963.77	0.331266	0.304413	0.143115	0.0567335	0.241538	33	-0.046886	0.00124327	-0.0370551	1	0
21198987	SM-CJIX9	DLPFC	QIAamp	785830621	446	J	33	5	3	39	71542	-0.268295	3668.82	0.412673	0.162082	0.186668	0.0582311	0.163792	34	0.0358868	-0.0119861	-0.000734201	1	0
20501668	SM-CJIXP	DLPFC	QIAamp	900029171	428	H	12	6	4	44	125268	1.15564	5694	0.467521	0.198517	0.107071	0.0668384	0.173434	34	0.0107338	-0.0105158	0.0502601	1	0
10510090	SM-CJIXJ	DLPFC	QIAamp	874158803	453	U	33	4	2	45	84482	-0.193289	3754.76	0.190131	0.275787	0.194745	0.0700699	0.383284	33	-0.01305	-0.0223267	0.0420348	0	1
20561642	SM-CJIY7	DLPFC	QIAamp	972828295	430	T	37	2	2	48	86262	-0.33482	3594.25	0.323502	0.137063	0.217685	0.0849318	0.220558	34	-0.00378588	0.018381	-0.0126065	1	0
50103381	SM-CJIXL	DLPFC	QIAamp	830897033	450	H	12	5	2	42	76882	-0.275166	3661.05	0.391043	0.1904	0.133162	0.0374806	0.171624	34	0.0315446	-0.00668148	0.0407088	1	1
21236608	SM-CJIZ5	DLPFC	QIAamp	855645729	427	U	37	4	4	43	49333	-1.78873	2294.56	0.365138	0.169275	0.122003	0.0859762	0.226403	34	-0.0596206	-0.0357742	-0.017046	1	0
06073025	SM-CJIZ4	DLPFC	QIAamp	900675564	426	X	30	6	5	45	75358	-0.563537	3349.24	NA	NA	NA	NA	NA	33	0.0369939	-0.0104434	0.0293321	1	0
21411323	SM-CJIYG	DLPFC	QIAamp	972841088	446	K	35	7	4	48	112687	0.53088	4695.29	0.425778	0.154776	0.159094	0.0430773	0.15449	33	-0.00460717	0.0287319	-0.0240342	1	0
21189544	SM-CJIYK	DLPFC	QIAamp	749666399	437	W	38	5	5	37	53865	-1.01716	2911.62	0.464286	0.18292	0.090371	0.0451314	0.137041	23	0.0185959	-0.00754567	-0.00200224	1	0
20112377	SM-CJIY2	DLPFC	QIAamp	913170801	444	I	40	4	3	45	86627	-0.112063	3850.09	0.33096	0.114287	0.182984	0.0360456	0.152834	34	0.00803225	0.0140863	-0.00763277	1	0
20254164	SM-CJIY6	DLPFC	QIAamp	911121825	433	I	33	7	5	45	78054	-0.449663	3469.07	0.441527	0.286686	0.0955858	0.0883351	0.165034	33	-0.0344919	0.00492698	-0.0211593	0	0
20904347	SM-CJIYU	DLPFC	QIAamp	1152503707	433	H	13	6	3	56	154146	1.04641	5505.21	0.441954	0.209325	0.0931521	0.0444671	0.208522	34	-0.0300483	0.0173752	0.00407321	1	0
21145876	SM-CJIXV	DLPFC	QIAamp	874510267	443	J	34	3	2	43	109573	0.796455	5096.42	NA	NA	NA	NA	NA	33	0.0225409	-0.00709616	-0.0288236	1	0
32971269	SM-CJIYI	DLPFC	QIAamp	915505484	455	N	39	4	2	46.5	131513	1.13422	5656.47	0.318276	0.261573	0.141476	0.078896	0.233996	33	-0.0318142	0.18139	0.00806638	0	1
11632851	SM-CJIYH	DLPFC	QIAamp	1085289158	471	H	14	6	4	55	122410	0.357982	4451.27	0.322774	0.221571	0.161003	0.0466931	0.161549	33	-0.0168269	0.0769685	-0.00282637	1	1
15176592	SM-CJIXU	DLPFC	QIAamp	1008831281	418	U	25	6	4	51	116596	0.444954	4572.39	0.48191	0.127987	0.107128	0.0534493	0.152104	33	0.00512185	0.00935271	-0.0130152	1	1
21232118	SM-CJK49	DLPFC	QIAamp	895114504	447	U	24	2	1	44	42406	-2.35337	1927.55	NA	NA	NA	NA	NA	34	-0.0672316	-0.0269101	-0.0141698	0	0
10102206	SM-CTEEK	DLPFC	QIAamp	820493321	423	H	11	6	2	40.5	46771	-1.76745	2309.68	NA	NA	NA	NA	NA	33	0.00451314	0.00515006	0.00240343	0	1
50102790	SM-CTEEJ	DLPFC	QIAamp	753042629	410	H	12	4	1	37	39169	-2.04928	2117.24	NA	NA	NA	NA	NA	33	-0.0101254	0.0226392	-0.00992019	1	0
20261037	SM-CTECN	DLPFC	QIAamp	931024103	421	K	34	7	2	46	53966	-1.71643	2346.35	NA	NA	NA	NA	NA	34	0.0517714	-0.029056	0.0373237	1	0
50101811	SM-CTEEI	DLPFC	QIAamp	986551015	405	H	13	5	3	49	72694	-0.956011	2967.1	NA	NA	NA	NA	NA	33	-0.00333372	0.00122791	-0.00113496	0	0
20170043	SM-CTECO	DLPFC	QIAamp	981000255	455	H	11	4	2	49	41296	-2.78798	1685.55	NA	NA	NA	NA	NA	33	-0.0565327	-0.0306905	-0.0170507	1	0
21401001	SM-CTECW	DLPFC	QIAamp	809535645	438	U	25	3	1	40	41202	-2.13792	2060.1	NA	NA	NA	NA	NA	33	0.0353401	-0.0131039	0.038005	1	0
20946121	SM-CTENC	DLPFC	QIAamp	1133018130	452	H	11	6	4	55	117317	0.220311	4266.07	NA	NA	NA	NA	NA	33	-0.00519206	0.00356805	-0.0139242	1	0
10488101	SM-CJEL7	PCC	AllPrepUniversal	930836490	456	V	17	3	2	45	96047	0.585594	4268.76	NA	NA	NA	NA	NA	33	-0.0106056	0.018312	-0.0263726	1	1
21101658	SM-CTEGQ	PCC	AllPrepUniversal	750607888	444	J	26	4	4	36	80135	0.931333	4451.94	NA	NA	NA	NA	NA	33	0.00945676	-0.0238403	0.0188915	0	0
20611993	SM-CTDRF	PCC	AllPrepUniversal	989132535	438	U	29	4	2	48	92688	-0.238358	3862	NA	NA	NA	NA	NA	33	-0.102729	-0.0701731	-0.00170426	1	0
20267709	SM-CTDQX	PCC	AllPrepUniversal	693805397	453	W	35	5	3	33	70372	0.578294	4264.97	NA	NA	NA	NA	NA	33	0.0386167	-0.0182437	-0.030617	1	0
20929774	SM-CTDR7	PCC	AllPrepUniversal	743534536	447	T	34	7	4	36	76412	0.539892	4245.11	NA	NA	NA	NA	NA	33	0.00045211	0.00157536	-0.0327846	1	0
20271359	SM-CTDQQ	PCC	AllPrepUniversal	1119313196	435	V	20	4	2	54	104688	-0.205754	3877.33	NA	NA	NA	NA	NA	33	-0.0188247	0.00997193	0.0578837	1	0
71626373	SM-CTDRD	PCC	AllPrepUniversal	1018395474	465	J	39	3	3	50	99624	0.0195321	3984.96	NA	NA	NA	NA	NA	33	-0.00429997	-0.0231368	-0.010904	1	1
21411459	SM-CTDR2	PCC	AllPrepUniversal	803577781	449	U	28	5	4	39	85776	0.832461	4398.77	NA	NA	NA	NA	NA	34	0.0119715	-0.0105851	0.0426185	1	0
15420223	SM-CTDSN	PCC	AllPrepUniversal	1070486867	441	H	12	5	3	53	101633	-0.29564	3835.21	NA	NA	NA	NA	NA	33	0.0197568	-0.00210638	-0.028357	0	1
10290427	SM-CTDQF	PCC	AllPrepUniversal	1089850105	448	H	11	4	3	53	81685	-2.09349	3082.45	NA	NA	NA	NA	NA	24	-0.00435077	-0.00260683	0.0410184	0	1
20993308	SM-CTDR9	PCC	AllPrepUniversal	866426928	450	J	36	2	1	42	71868	-1.23296	3422.29	NA	NA	NA	NA	NA	33	0.00354338	0.0126791	0.0814504	0	0
20922259	SM-CTDRH	PCC	AllPrepUniversal	911282261	460	U	27	5	1	44	73231	-1.46115	3328.68	NA	NA	NA	NA	NA	33	-0.00966929	0.0302357	0.00210874	1	0
10478041	SM-CTDSW	PCC	AllPrepUniversal	806306429	441	H	11	4	2	39.5	84866	0.639882	4297.01	NA	NA	NA	NA	NA	33	-0.00969539	0.010944	2.35678e-05	0	1
11157783	SM-CTDSJ	PCC	AllPrepUniversal	1107881219	449	V	16	3	1	55	80013	-2.56845	2909.56	NA	NA	NA	NA	NA	44	0.00224343	0.0280929	0.0568525	1	1
45566083	SM-CTDSY	PCC	AllPrepUniversal	769867823	465	U	29	3	2	37	72243	-0.147193	3905.03	NA	NA	NA	NA	NA	33	0.0259728	-0.0247078	0.021682	1	1
10460587	SM-CTDSG	PCC	AllPrepUniversal	841920842	453	I	39	4	2	41	78889	-0.267719	3848.24	NA	NA	NA	NA	NA	33	-0.00615443	0.0193267	-0.0140459	1	1
21402016	SM-CTDQT	PCC	AllPrepUniversal	749386239	451	K	37	6	2	36	68555	-0.3529	3808.61	NA	NA	NA	NA	NA	34	0.0389496	-0.0215372	0.0579177	1	0
15121461	SM-CTDSP	PCC	AllPrepUniversal	840159973	452	H	13	7	5	41	91172	0.922957	4447.41	NA	NA	NA	NA	NA	34	0.0337984	-0.0120216	-0.0215531	1	1
36830117	SM-CTDR5	PCC	AllPrepUniversal	788349060	439	U	28	4	3	39	90436	1.26776	4637.74	NA	NA	NA	NA	NA	33	-0.00496647	0.000777275	0.0534153	1	1
20339740	SM-CTDQS	PCC	AllPrepUniversal	995402833	462	T	37	3	2	48	112585	1.36178	4691.04	NA	NA	NA	NA	NA	33	0.032467	-0.004416	0.00226215	1	0
21140119	SM-CTDQE	PCC	AllPrepUniversal	858992073	451	K	33	4	2	41	76531	-0.517412	3733.22	NA	NA	NA	NA	NA	33	0.012165	-0.00979337	-0.0293996	1	0
34999847	SM-CTDQL	PCC	AllPrepUniversal	738763198	446	T	33	5	3	35	72113	0.295229	4120.74	NA	NA	NA	NA	NA	33	-0.0184041	-0.00334208	-0.0155245	1	0
20311676	SM-CTDR3	PCC	AllPrepUniversal	911915424	453	J	29	4	1	44	87118	-0.0323569	3959.91	NA	NA	NA	NA	NA	34	0.0344047	-0.00440411	-0.00805137	1	0
50105699	SM-CTDRG	PCC	AllPrepUniversal	858892189	446	U	29	3	3	41	64306	-1.94948	3136.88	NA	NA	NA	NA	NA	34	-0.0445966	-0.0208583	0.00993841	1	0
86071821	SM-CTDRA	PCC	AllPrepUniversal	976088759	433	H	10	5	4	47	106398	1.06994	4527.57	NA	NA	NA	NA	NA	34	-0.0152664	-0.0110817	-0.017096	0	0
50197261	SM-CTDSK	PCC	AllPrepUniversal	1413708077	440	H	17	5	5	68	148740	0.787325	4374.71	NA	NA	NA	NA	NA	33	0.00690972	0.0154252	-0.0323032	0	0
11327005	SM-CTDQU	PCC	AllPrepUniversal	873826208	462	K	34	4	3	43	92475	0.647825	4301.16	NA	NA	NA	NA	NA	23	0.0470896	-0.0145077	0.0109376	1	1
12365619	SM-CTDQN	PCC	AllPrepUniversal	973874212	426	W	37	4	2	48	82233	-1.22313	3426.38	NA	NA	NA	NA	NA	33	-0.00840225	0.00350807	0.0479196	1	1
20260284	SM-CTDSI	PCC	AllPrepUniversal	844049541	443	H	18	3	3	41	64862	-1.87864	3164	NA	NA	NA	NA	NA	33	0.00706273	0.0100397	0.0641203	1	0
45115248	SM-CTDQP	PCC	AllPrepUniversal	806483049	457	T	36	2	2	39	91126	1.3303	4673.13	NA	NA	NA	NA	NA	33	0.00882267	0.00264348	0.0159664	0	0
66754397	SM-CTDQR	PCC	AllPrepUniversal	796081216	446	H	20	5	2	39	74876	-0.285804	3839.79	NA	NA	NA	NA	NA	34	0.0114977	0.00753407	-0.0264645	1	1
20500815	SM-CTDSF	PCC	AllPrepUniversal	968972052	426	H	15	5	4	47	82449	-1.02832	3508.47	NA	NA	NA	NA	NA	33	-0.0441415	-0.00533648	-0.00764218	1	0
20270768	SM-CTDQK	PCC	AllPrepUniversal	1120612706	458	T	38	3	1	54	123664	1.16494	4580.15	NA	NA	NA	NA	NA	23	-0.00816088	0.00308607	-0.0259448	1	0
06107196	SM-CTDR8	PCC	AllPrepUniversal	1058525447	440	U	33	4	3	52	97754	-0.459102	3759.77	NA	NA	NA	NA	NA	33	-0.0197335	0.0195568	0.00786483	1	1
50103129	SM-CTDQI	PCC	AllPrepUniversal	1090172657	431	H	7	6	2	53	107181	0.141697	4044.57	NA	NA	NA	NA	NA	34	0.00510967	0.0122358	-0.0290624	1	0
00482428	SM-CTDSC	PCC	AllPrepUniversal	882237804	449	H	13	5	2	42	85728	0.218078	4082.29	NA	NA	NA	NA	NA	23	0.0256021	-0.00701212	0.0597921	0	0
21401399	SM-CTDSH	PCC	AllPrepUniversal	834357119	456	H	9	7	5	40	89901	1.01062	4495.05	NA	NA	NA	NA	NA	34	0.00537254	0.0219378	-0.0180775	1	0
11259716	SM-CTDRB	PCC	AllPrepUniversal	742273024	465	K	33	6	3	36	63351	-1.00248	3519.5	NA	NA	NA	NA	NA	33	0.0113592	0.00749981	-0.0127685	1	1
50107907	SM-CTDQH	PCC	AllPrepUniversal	939783048	467	H	16	10	6	45	81075	-0.808788	3603.33	NA	NA	NA	NA	NA	34	-0.00656661	-0.0284994	-0.0211527	0	0
50102376	SM-CTDQZ	PCC	AllPrepUniversal	883793559	454	H	10	5	4	43	97636	1.09468	4541.21	NA	NA	NA	NA	NA	33	0.0241861	0.00101202	0.0580725	1	1
15138884	SM-CTDQG	PCC	AllPrepUniversal	863113699	454	J	28	6	2	42	99546	1.44771	4740.29	NA	NA	NA	NA	NA	23	0.0377367	-0.0279081	0.0486097	0	1
50402567	SM-CTDRE	PCC	AllPrepUniversal	726133124	458	K	36	4	3	35	85536	1.69981	4887.77	NA	NA	NA	NA	NA	33	0.0100108	-0.0129736	-0.0159108	0	0
20603141	SM-CTDSB	PCC	AllPrepUniversal	794505303	444	H	1	5	2	38	78376	0.30383	4125.05	NA	NA	NA	NA	NA	23	-0.0106636	0.00370341	0.0214081	0	0
46000440	SM-CTDQV	PCC	AllPrepUniversal	788637871	459	H	14	5	3	38.5	68193	-0.948902	3542.49	NA	NA	NA	NA	NA	34	0.0203225	0.00398214	0.0180479	1	1
20416210	SM-CTDR4	PCC	AllPrepUniversal	1096526150	466	U	30	5	2	53	108965	0.277526	4111.89	NA	NA	NA	NA	NA	33	0.0369106	-0.00171722	-0.0145047	0	0
09032080	SM-CTDSM	PCC	AllPrepUniversal	1239310112	458	H	12	5	3	60	118376	-0.0615873	3945.87	NA	NA	NA	NA	NA	23	0.0101871	-0.00131517	0.00583927	0	0
20956867	SM-CTDSD	PCC	AllPrepUniversal	920727360	441	H	12	4	3	44	102315	1.29068	4650.68	NA	NA	NA	NA	NA	33	-0.00804582	0.0217741	0.0499208	0	0
72650337	SM-CTDQY	PCC	AllPrepUniversal	751829573	454	U	32	6	4	36	77233	0.627827	4290.72	NA	NA	NA	NA	NA	33	0.0117654	-0.0111299	0.0529471	0	0
20494368	SM-CTDSL	PCC	AllPrepUniversal	951319668	455	HV	15	2	1	46	99473	0.693135	4324.91	NA	NA	NA	NA	NA	23	0.04182	-0.0149888	-0.0232863	0	0
11319389	SM-CTDST	PCC	AllPrepUniversal	827844637	461	V	17	4	1	40	73899	-0.602196	3694.95	NA	NA	NA	NA	NA	33	0.0460218	-0.0187181	-0.0138647	1	1
50100932	SM-CTDQO	PCC	AllPrepUniversal	1063208428	450	K	37	6	2	51	105415	0.321502	4133.92	NA	NA	NA	NA	NA	34	-0.0401368	0.16893	0.0284382	1	0
37251992	SM-CTDRO	PCC	AllPrepUniversal	868707028	447	HV	15	2	1	42	85402	0.186728	4066.76	NA	NA	NA	NA	NA	23	-0.00681235	-0.0114584	-0.0173546	1	0
60747316	SM-CTDR6	PCC	AllPrepUniversal	934689155	460	V	16	2	1	45	79693	-0.950255	3541.91	NA	NA	NA	NA	NA	34	-0.0432673	0.143165	0.0796567	1	0
11302830	SM-CTDQW	PCC	AllPrepUniversal	798228355	439	T	38	2	2	40	81969	0.250594	4098.45	NA	NA	NA	NA	NA	34	0.047495	-0.00870488	0.0335412	1	1
20487369	SM-CTDSO	PCC	AllPrepUniversal	811762765	446	H	11	4	4	39	60208	-2.07979	3087.59	NA	NA	NA	NA	NA	23	0.00253004	0.00559394	0.0195922	1	0
50107169	SM-CTDSS	PCC	AllPrepUniversal	882972685	447	W	32	6	3	43	73635	-1.22671	3424.88	NA	NA	NA	NA	NA	33	0.0113028	0.0134986	-0.0214562	1	0
65001607	SM-CTDQJ	PCC	AllPrepUniversal	1114253201	439	I	40	6	3	54	133792	1.81265	4955.26	NA	NA	NA	NA	NA	33	0.00362368	-0.000446838	-0.0144399	0	0
50409370	SM-CTDQM	PCC	AllPrepUniversal	732508813	439	J	31	11	6	35	65617	-0.481513	3749.54	NA	NA	NA	NA	NA	34	0.0106996	-0.00352789	-0.0136117	1	0
20907534	SM-CTEEY	PCC	AllPrepUniversal	856608149	461	K	32	2	2	41	85626	0.406562	4176.88	NA	NA	NA	NA	NA	34	-0.012002	0.00983622	0.037674	1	0
61827429	SM-CTED8	PCC	AllPrepUniversal	939377769	439	T	34	5	2	45	97536	0.712176	4334.93	NA	NA	NA	NA	NA	33	-0.0681173	-0.0475516	-0.00409746	1	0
21406218	SM-CTECI	PCC	AllPrepUniversal	724098240	450	H	11	7	4	35	63925	-0.69647	3652.86	NA	NA	NA	NA	NA	33	-0.0521344	-0.0328013	0.0137191	0	0
20726273	SM-CTEGR	PCC	AllPrepUniversal	1211889877	442	T	37	3	1	58	132489	1.14414	4568.59	NA	NA	NA	NA	NA	34	0.0026242	0.0256692	0.00626124	1	0
50108886	SM-CTENG	PCC	AllPrepUniversal	1104532208	451	J	36	3	2	53	107055	0.132018	4039.81	NA	NA	NA	NA	NA	33	0.00865699	0.00251469	-0.0241773	1	0
77891596	SM-CTENF	PCC	AllPrepUniversal	809211481	430	T	34	2	1	40	72075	-0.807836	3603.75	NA	NA	NA	NA	NA	33	0.000479674	0.0336874	-0.0106398	0	1
20254876	SM-CTENE	PCC	AllPrepUniversal	845866113	437	H	13	7	5	40.5	75722	-0.503893	3739.36	NA	NA	NA	NA	NA	33	0.0327592	-0.0282237	0.0498884	1	0
20254902	SM-CTEND	PCC	AllPrepUniversal	949225007	451	H	12	6	3	46	87749	-0.338734	3815.17	NA	NA	NA	NA	NA	33	0.0395511	-0.00501651	-0.0215068	1	0

## Sheet: Mayo
SampleID	BrainRegion	AlignedReads	MedianInsertSize	HaploGrp	NumHomoplasmy	NumHeteroplasmy_01	NumHeteroplasmy_03	AutosomalCov	MtCov	mtDNAcn	mtDNAcnRaw	apoe_genotype	PC1	PC2	PC3	Source	Diagnosis	AgeStrata	Sex
14547	TCX	790777027	435	J	30	2	2	39	38233	0.390832	1960.67	33	0.00603707	-0.0177469	-0.0809747	Mayo	Control	(55,60]	F
14550	TCX	867527635	438	U	24	7	4	43	67631	1.72823	3145.63	33	-0.00493776	-0.0355982	-0.0895485	Mayo	Control	(60,65]	M
14555	TCX	764972037	447	U	30	4	3	38	47215	1.0613	2485	33	-0.00245859	-0.0285585	-0.0364132	Mayo	Control	(65,70]	M
14560	TCX	924810421	458	H	13	4	2	46	41941	0.18568	1823.52	23	-0.0153255	-0.0502055	-0.0813717	Mayo	Control	(65,70]	M
14556	TCX	849910895	444	U	30	2	0	41	24506	-1.00898	1195.41	34	-0.0380498	-0.0551069	-0.0436724	Mayo	Control	(70,75]	F
14562	TCX	876210894	442	U	32	3	1	43	22121	-1.4334	1028.88	33	0.00203264	0.0691644	-0.0342008	Mayo	Control	(75,80]	M
14543	TCX	909578991	440	H	13	5	3	45	22144	-1.55908	984.178	33	0.000863393	-0.0246904	-0.0175178	Mayo	Control	(75,80]	M
14551	TCX	808793131	460	H	14	5	4	39	50399	1.17243	2584.56	33	-0.0153091	-0.0431518	0.0751384	Mayo	Control	(75,80]	F
14558	TCX	856163643	434	H	11	4	1	42	55014	1.21065	2619.71	34	-0.00107024	-0.0694412	-0.0279111	Mayo	Control	(75,80]	F
14557	TCX	918398826	431	H	14	4	1	46	50541	0.713367	2197.43	33	-0.0154138	-0.0410951	-0.0111284	Mayo	Control	(80,85]	M
14546	TCX	973561868	452	I	34	4	3	48	27606	-1.11794	1150.25	33	-0.0452335	0.0697662	0.0620673	Mayo	Control	(80,85]	M
14548	TCX	767143462	424	H	16	4	2	38	40868	0.652874	2150.95	34	-0.038784	-0.00784949	-0.0736881	Mayo	Control	(80,85]	M
1948	TCX	934483461	437	T	37	5	3	46	41224	0.136897	1792.35	33	0.0191931	-0.0146053	-0.0447994	Mayo	Control	(90,Inf]	M
1954	TCX	975362846	459	H	11	5	2	48	40293	-0.0481332	1678.88	34	-0.013126	0.04871	-0.0152974	Mayo	Control	(90,Inf]	F
1947	TCX	961475078	438	H	9	6	4	47	60257	1.14998	2564.13	33	-0.0112218	0.0210937	0.0173313	Mayo	Control	(90,Inf]	M
18198	TCX	913950360	441	H	13	3	1	44	64040	1.50884	2910.91	33	-0.02093	0.00208797	-0.0482832	Mayo	PathologicAging	(80,85]	F
18199	TCX	838729975	458	H	11	6	2	41	25039	-0.948111	1221.41	34	-0.00927996	-0.0358312	-0.0250702	Mayo	PathologicAging	(70,75]	F
18200	TCX	873476477	468	H	15	3	1	43.5	30271	-0.578724	1391.77	33	-0.0288386	-0.00250896	-0.0750111	Mayo	PathologicAging	(85,90]	M
18201	TCX	936988152	429	H	13	5	3	46	59141	1.15793	2571.35	33	0.249435	0.0657771	0.0735865	Mayo	PathologicAging	(90,Inf]	F
18202	TCX	1009836553	436	U	28	6	3	49	41100	-0.0503651	1677.55	34	-0.0525959	-0.0436236	-0.00578581	Mayo	PathologicAging	(90,Inf]	F
18203	TCX	767117034	439	I	33	9	4	37	31286	-0.0275485	1691.14	23	0.0305039	-0.0116475	0.010013	Mayo	PathologicAging	(90,Inf]	F
18204	TCX	1254985450	431	H	8	4	4	61	80784	1.24173	2648.66	33	-0.0290338	-0.000426097	-0.0318663	Mayo	PathologicAging	(90,Inf]	F
18206	TCX	899455721	439	I	29	5	4	44	25192	-1.13066	1145.09	23	-0.0313172	-0.00229057	0.110777	Mayo	PathologicAging	(90,Inf]	F
18209	TCX	988003816	426	H	11	6	3	48	48710	0.488566	2029.58	33	-0.0169635	-0.0174495	-0.0578622	Mayo	PathologicAging	(90,Inf]	F
18210	TCX	857378122	433	H	12	5	2	42	41717	0.427898	1986.52	33	-0.00534282	-0.0010414	0.0190062	Mayo	PathologicAging	(75,80]	F
18211	TCX	767426428	430	H	12	6	3	37	50166	1.30826	2711.68	33	-0.0114617	0.00300169	0.00919466	Mayo	PathologicAging	(90,Inf]	F
18212	TCX	1026792037	452	H	13	5	3	51	43360	-0.0121046	1700.39	34	0.0312192	0.0699132	0.0144256	Mayo	PathologicAging	(70,75]	M
18213	TCX	757089425	459	U	25	4	2	37	54299	1.53223	2935.08	33	-0.0410781	0.0963963	0.0321158	Mayo	PathologicAging	(80,85]	M
18214	TCX	872085764	456	H	4	6	2	42.5	31699	-0.382521	1491.72	33	-0.0101575	4.97185e-05	-0.0359969	Mayo	PathologicAging	(90,Inf]	F
18216	TCX	994933921	449	K	35	4	2	49	66986	1.33158	2734.12	33	-0.0527796	-0.000643783	0.112225	Mayo	PathologicAging	(80,85]	M
18217	TCX	836777851	447	H	18	6	3	40	37787	0.286009	1889.35	24	-0.0369341	0.0665243	-0.0388063	Mayo	PathologicAging	(90,Inf]	F
18218	TCX	947298818	426	HV	11	3	1	46	59952	1.19646	2606.61	23	-0.0215544	0.0298011	0.0460575	Mayo	PathologicAging	(80,85]	F
18219	TCX	902754563	446	H	17	6	5	44	41775	0.300219	1898.86	33	-0.0251387	-0.0233483	-0.0483616	Mayo	PathologicAging	(90,Inf]	F
18220	TCX	695036366	455	U	34	4	4	34	15710	-1.73722	924.118	33	-0.0178651	-0.0205645	0.112636	Mayo	PathologicAging	(75,80]	F
18221	TCX	766288329	449	I	39	4	3	38	47383	1.07134	2493.84	34	-0.0352305	-0.0372397	0.0661343	Mayo	PathologicAging	(80,85]	M
18222	TCX	787876315	433	T	35	4	2	39	41905	0.650278	2148.97	33	0.0143389	-0.0389441	-0.101873	Mayo	PathologicAging	(90,Inf]	M
18223	TCX	1006810211	440	H	13	5	4	49	64315	1.21646	2625.1	33	-0.00462561	0.190316	-0.0419341	Mayo	PathologicAging	(90,Inf]	F
18224	TCX	937641892	449	H	14	6	3	45	49905	0.739721	2218	23	-0.0300678	-0.0326635	-0.0548766	Mayo	PathologicAging	(85,90]	F
18225	TCX	929585832	456	J	32	7	3	46	31976	-0.581794	1390.26	24	-0.0539547	-0.0604418	-0.0436603	Mayo	PathologicAging	(90,Inf]	M
18226	TCX	1177718892	456	T	33	4	1	59	48324	-0.117689	1638.1	34	-0.00533392	0.097062	-0.00852216	Mayo	PathologicAging	(90,Inf]	M
18228	TCX	888651484	432	HV	13	6	4	43	44001	0.512129	2046.56	34	-0.0144947	-0.0139411	0.01356	Mayo	PathologicAging	(85,90]	F
18229	TCX	1053793821	451	U	42	2	2	52	33810	-0.770866	1300.38	23	0.0426925	-0.0315924	0.0220291	Mayo	PathologicAging	(75,80]	F
18230	TCX	927607569	433	J	26	9	5	46	52311	0.81075	2274.39	33	-0.00483429	-0.037544	0.0173574	Mayo	PathologicAging	(90,Inf]	M
18231	TCX	824437168	428	U	29	4	3	41	17260	-2.00066	841.951	44	0.00382138	0.0346122	-0.0364828	Mayo	PathologicAging	(90,Inf]	M
18232	TCX	771640319	449	N	39	1	1	38	39552	0.560275	2081.68	24	-0.014252	-0.00760001	-0.0483293	Mayo	PathologicAging	(80,85]	M
18233	TCX	1036616459	424	H	13	7	3	50	61884	1.0503	2475.36	33	-0.016793	0.118848	-0.0367057	Mayo	PathologicAging	(90,Inf]	F
18234	TCX	1087224229	438	J	32	8	5	53	84099	1.75323	3173.55	34	0.26392	0.0290746	0.0534007	Mayo	PathologicAging	(80,85]	M
18235	TCX	842348322	434	H	11	3	2	42	29714	-0.531989	1414.95	34	-0.0276819	0.0292425	0.078154	Mayo	PathologicAging	(75,80]	M
18236	TCX	817990279	452	U	26	5	3	40	24093	-0.987211	1204.65	33	-0.0238939	0.0867114	-0.0541449	Mayo	PathologicAging	(85,90]	F
18237	TCX	927242481	420	H	11	5	4	46	42419	0.217741	1844.3	33	-0.0228582	0.0154843	0.00723207	Mayo	PathologicAging	(90,Inf]	M
18238	TCX	803515606	440	H	11	5	4	39	22904	-1.05876	1174.56	33	-0.0179859	0.115946	0.0230993	Mayo	PathologicAging	(90,Inf]	F
18239	TCX	1017813599	423	H	15	3	2	51	31768	-0.892176	1245.8	23	-0.0283494	-0.0220571	-3.32086e-05	Mayo	PathologicAging	(80,85]	M
2210	TCX	712163316	461	T	32	3	2	34	18187	-1.32301	1069.82	33	-0.0147088	0.0713352	-0.084034	Mayo	PathologicAging	(90,Inf]	F
2517	TCX	913978488	439	U	41	3	3	44	25872	-1.05531	1176	34	-0.0555907	0.00596161	0.0769897	Mayo	PathologicAging	(90,Inf]	F
1005	TCX	880278259	425	H	9	8	5	43	56047	1.19671	2606.84	33	-0.0181329	0.114493	-0.0904162	Mayo	AD	(90,Inf]	F
1047	TCX	904242418	457	H	14	6	0	45	33412	-0.395332	1484.98	34	0.00258187	-0.0262315	-0.0573549	Mayo	AD	(85,90]	M
1121	TCX	942314223	441	H	9	3	3	46	27755	-0.982309	1206.74	44	-0.0126048	0.144894	-0.0241516	Mayo	AD	(65,70]	F
1123	TCX	855421440	452	J	30	6	3	42	15744	-2.32892	749.714	33	-0.0799537	0.0765238	0.0647953	Mayo	AD	(80,85]	F
11489	TCX	696778032	425	U	31	5	4	34	24711	-0.455775	1453.59	33	0.0220689	-0.0712557	-0.0312413	Mayo	PSP	(75,80]	M
1195	TCX	719095837	433	J	32	10	3	35	24193	-0.597719	1382.46	44	0.0106641	-0.057728	-0.0292718	Mayo	AD	(60,65]	M
1275	TCX	843189522	421	H	10	7	5	41	44624	0.68665	2176.78	23	-0.00098723	-0.0791637	-0.098164	Mayo	AD	(85,90]	F
129	TCX	865560764	438	U	34	5	3	42	40301	0.330202	1919.1	34	-0.0209583	0.0253808	0.124989	Mayo	AD	(85,90]	F
1925	TCX	961734915	427	H	12	5	1	47	38263	-0.13482	1628.21	33	0.268096	0.0484326	0.068624	Mayo	Control	(85,90]	F
1959	TCX	945644463	436	T	32	3	3	46	51513	0.767259	2239.7	33	-0.0301406	0.00444255	-0.0199763	Mayo	Control	(90,Inf]	F
6976	TCX	692816524	446	J	34	7	3	34	35509	0.569881	2088.76	23	0.139786	-0.0150768	0.0647649	Mayo	PSP	(75,80]	M
7095	TCX	1074212744	442	U	30	3	2	53	53868	0.492983	2032.75	23	0.25793	-0.0125423	0.0575199	Mayo	Control	(90,Inf]	M
7098	TCX	712373995	417	T	34	3	1	34	8316	-3.53686	489.176	33	-0.019656	-0.00575011	0.0330669	Mayo	Control	(90,Inf]	F
7099	TCX	824916158	431	U	32	3	2	41	22855	-1.20631	1114.88	33	-0.0226976	0.0131088	0.129659	Mayo	Control	(90,Inf]	M
828	TCX	916781859	415	H	17	5	3	45	20371	-1.79518	905.378	23	-0.0389478	-0.059596	-0.00369729	Mayo	AD	(90,Inf]	M
843	TCX	716204865	430	H	14	3	1	35	34590	0.413689	1976.57	34	-0.0172476	-0.0406208	0.0521861	Mayo	AD	(85,90]	F
850	TCX	938570200	450	H	10	6	4	46	31002	-0.669309	1347.91	34	-0.00100057	-0.0261901	-0.0667407	Mayo	AD	(90,Inf]	F
859	TCX	914416943	445	T	33	6	5	44	53770	1.01433	2444.09	33	0.0233715	-0.00673113	0.00664884	Mayo	AD	(90,Inf]	F
962	TCX	677660061	428	H	16	7	3	33	13426	-2.09723	813.697	34	0.00258767	0.0913283	0.0603815	Mayo	AD	(65,70]	M
981	TCX	833614811	434	J	30	7	3	41	21986	-1.31598	1072.49	34	-0.0533553	0.0174864	0.0942004	Mayo	AD	(90,Inf]	F
716	TCX	824821841	444	H	12	4	2	40	30320	-0.336839	1516	33	-0.0260105	-0.0598011	-0.035965	Mayo	AD	(90,Inf]	F
719	TCX	904927498	428	H	8	6	4	44	35846	-0.132821	1629.36	23	0.173253	0.0342001	0.0414269	Mayo	AD	(85,90]	F
849	TCX	1000712041	430	K	35	2	2	50	42830	0.00912513	1713.2	33	0.276375	0.0333631	-0.00453665	Mayo	AD	(60,65]	M
931	TCX	915361919	444	J	29	3	2	45	32253	-0.495211	1433.47	33	0.0784482	0.0938957	0.00849698	Mayo	AD	(90,Inf]	F
937	TCX	833408380	429	T	35	5	2	40	21901	-1.25708	1095.05	34	-0.0415378	0.0402731	-0.0033388	Mayo	AD	(65,70]	F
1027	TCX	841252120	418	HV	16	3	2	42	20220	-1.62104	962.857	33	0.000637372	0.050289	-0.031706	Mayo	AD	(85,90]	M
1059	TCX	796792316	434	T	41	3	2	39	14779	-2.29821	757.897	34	0.0218575	-0.00771662	-0.0125031	Mayo	AD	(80,85]	F
1146	TCX	820438654	436	H	10	5	4	40	34487	0.0274781	1724.35	23	-0.0142308	-0.0808302	0.0624917	Mayo	AD	(90,Inf]	F
1258	TCX	1017255793	441	H	13	2	2	50	37300	-0.381985	1492	34	-0.0219914	0.0227995	0.0437175	Mayo	AD	(90,Inf]	M
1282	TCX	800383405	456	T	36	2	2	39	38228	0.390462	1960.41	34	-0.0380711	-0.0574821	0.127442	Mayo	AD	(85,90]	F
1934	TCX	934949974	438	H	10	4	3	46	32423	-0.542519	1409.7	33	-0.0378358	0.0184804	0.00594999	Mayo	Control	(85,90]	M
1938	TCX	898282212	419	U	28	5	2	44	35491	-0.160978	1613.23	23	-0.0380436	-0.00291787	0.0802618	Mayo	Control	(90,Inf]	F
1953	TCX	727810489	445	H	14	5	1	35	38369	0.707025	2192.51	33	-0.0213865	-0.020328	0.0186969	Mayo	Control	(85,90]	F
1958	TCX	780446626	436	H	9	5	2	38	40677	0.639621	2140.89	33	-0.0366638	-0.059188	0.0610872	Mayo	Control	(90,Inf]	F
6915	TCX	777170501	440	A	38	3	3	39	26991	-0.594249	1384.15	33	0.00606073	0.0984845	-0.00767341	Mayo	PSP	(75,80]	M
11458	TCX	837450861	449	H	12	2	0	41	28768	-0.555349	1403.32	33	0.08985	-0.0645254	-0.028967	Mayo	PSP	(70,75]	M
14549	TCX	1001903883	446	H	13	7	4	50	30383	-0.962263	1215.32	33	-0.0291736	-0.0408439	0.0215651	Mayo	Control	(60,65]	M
14552	TCX	737015031	426	H	10	4	2	36	43064	0.953911	2392.44	33	-0.0155772	-0.000765396	0.0364084	Mayo	Control	(70,75]	M
14553	TCX	767445725	445	H	12	5	4	37	50944	1.3518	2753.73	33	-0.0404287	-0.00630531	-0.0468594	Mayo	Control	(80,85]	F
1010	TCX	856013865	451	H	11	4	2	42.5	21388	-1.49565	1006.49	33	-0.0409883	-0.0269729	0.103396	Mayo	AD	(60,65]	M
1015	TCX	729885399	420	H	9	9	3	36	27332	-0.332281	1518.44	34	0.00461149	-0.0251399	-0.0256432	Mayo	AD	(75,80]	M
1019	TCX	940406948	446	H	7	3	2	46	39804	0.037728	1730.61	34	0.0136484	-0.048275	-0.040678	Mayo	AD	(85,90]	F
1029	TCX	1207726219	467	K	31	4	3	59	77646	1.22396	2632.07	33	-0.0168976	0.0828908	0.0583023	Mayo	AD	(65,70]	F
1034	TCX	772651760	425	K	35	3	1	37	20465	-1.22837	1106.22	23	0.00771752	-0.0610863	-0.065277	Mayo	AD	(85,90]	F
1036	TCX	901303538	420	H	10	8	6	45	33088	-0.4229	1470.58	33	-6.70676e-05	0.0368364	-0.0197404	Mayo	AD	(90,Inf]	M
1045	TCX	914841495	432	H	11	5	4	45	49331	0.706992	2192.49	33	-0.0591849	0.0931386	-0.0428645	Mayo	AD	(90,Inf]	F
1046	TCX	713811478	435	H	13	3	1	35	25320	-0.468906	1446.86	33	0.169781	-0.0742331	0.000261749	Mayo	AD	(70,75]	F
1052	TCX	960186061	441	W	41	4	3	47	33024	-0.551401	1405.28	33	-0.00705788	0.0328261	0.0363128	Mayo	AD	(90,Inf]	M
1058	TCX	834208308	431	H	11	5	3	41	24910	-0.962724	1215.12	33	-0.00742908	-0.017102	-0.0386926	Mayo	AD	(90,Inf]	M
1078	TCX	809175305	408	K	35	4	1	39	25701	-0.7328	1318	33	-0.00778834	0.0434719	0.032596	Mayo	AD	(80,85]	F
1085	TCX	992479465	440	T	35	5	2	49	35403	-0.4725	1445.02	33	-0.00381064	-0.0782318	0.0342825	Mayo	AD	(80,85]	F
1089	TCX	852126846	426	J	26	19	3	42	25428	-0.972671	1210.86	44	-0.0192987	-0.0238012	0.103817	Mayo	AD	(75,80]	F
1098	TCX	963085133	430	I	31	8	4	47	40939	0.0564271	1742.09	34	-0.0335719	0.0942883	-0.0111256	Mayo	AD	(90,Inf]	F
1103	TCX	916042198	438	U	30	7	4	45.5	24513	-1.3028	1077.49	23	-0.0077051	-0.00670242	0.000920397	Mayo	AD	(75,80]	M
1104	TCX	855958385	433	H	14	1	1	42	39638	0.283273	1887.52	33	-0.00107828	0.0254072	0.00359885	Mayo	AD	(55,60]	F
1105	TCX	847769811	449	J	27	7	5	41	30929	-0.350436	1508.73	34	0.0220922	-0.00703443	-0.0629248	Mayo	AD	(90,Inf]	F
1114	TCX	959115469	435	H	11	5	3	47	27497	-1.06957	1170.09	34	-0.0125479	0.054123	-0.0385944	Mayo	AD	(80,85]	M
1119	TCX	893005196	413	U	29	2	1	43	27017	-0.867754	1256.6	34	-0.0172151	-0.00325945	0.00946443	Mayo	AD	(65,70]	F
11249	TCX	780942262	437	H	12	5	3	38	24655	-0.776862	1297.63	33	0.0122328	0.0231171	0.00798975	Mayo	PSP	(80,85]	F
11253	TCX	922757023	426	H	15	6	4	45	72136	1.78205	3206.04	33	-0.0114525	-0.0745328	-0.0532709	Mayo	PSP	(70,75]	F
11254	TCX	1013943399	443	U	26	2	1	49	42472	0.0425339	1733.55	33	0.000199585	-0.037701	-0.0853982	Mayo	PSP	(60,65]	F
11255	TCX	1012105034	437	H	15	3	2	49	35038	-0.501819	1430.12	33	0.00275794	-0.0304699	-0.056285	Mayo	PSP	(65,70]	F
11258	TCX	769751984	448	H	17	4	2	38	32750	0.0263855	1723.68	23	-0.057937	-0.0941767	0.032141	Mayo	PSP	(60,65]	F
11259	TCX	897199998	426	U	29	8	3	43.5	49978	0.839767	2297.84	34	0.000357819	-0.0462575	-0.0374537	Mayo	PSP	(75,80]	F
11267	TCX	789827749	437	H	11	6	4	38	58488	1.66703	3078.32	33	0.0284846	-0.0464073	-0.0309242	Mayo	PSP	(65,70]	F
11271	TCX	1037834103	452	W	35	2	1	50	96419	2.30484	3856.76	33	-0.0278618	-0.0487369	-0.0787472	Mayo	PSP	(70,75]	F
11275	TCX	911597581	421	U	26	4	3	44	36181	-0.106504	1644.59	33	-0.0210456	-0.00750335	-0.0586107	Mayo	PSP	(80,85]	F
11276	TCX	696028365	451	H	12	4	2	34	32480	0.317634	1910.59	33	-0.0199105	-0.0440846	0.0559504	Mayo	PSP	(75,80]	F
11279	TCX	955310297	446	U	37	4	4	47	53331	0.80454	2269.4	23	0.0232552	-0.0240305	0.0115764	Mayo	PSP	(65,70]	F
11281	TCX	890305069	458	H	14	4	2	43	55270	1.15722	2570.7	33	0.00744073	-0.0408277	0.0547316	Mayo	PSP	(65,70]	F
11285	TCX	747900847	449	K	34	3	2	36	48053	1.26403	2669.61	33	-0.0217103	-0.0602179	0.0212489	Mayo	PSP	(75,80]	F
11287	TCX	1080795494	464	J	37	2	0	52	22283	-1.95041	857.038	24	0.00666223	-0.0592863	-0.0685354	Mayo	PSP	(60,65]	F
1129	TCX	872279112	453	U	30	3	3	43	37630	0.0696275	1750.23	34	-0.0174554	-0.0158304	-0.0506976	Mayo	AD	(80,85]	F
11295	TCX	826697779	423	H	11	5	3	40	43236	0.667113	2161.8	23	0.0192316	0.0683574	-0.0736851	Mayo	PSP	(70,75]	F
11298	TCX	911933281	432	T	34	2	2	44	41579	0.286914	1889.95	33	0.00347701	-0.062589	-0.0685486	Mayo	PSP	(65,70]	F
11300	TCX	917712829	440	H	12	3	1	45	52355	0.875309	2326.89	33	-0.0247929	0.055402	-0.0575566	Mayo	PSP	(65,70]	F
11303	TCX	859220226	450	H	12	3	3	42	34676	-0.0950922	1651.24	34	-0.0263911	-0.065307	-0.00602139	Mayo	PSP	(70,75]	F
11305	TCX	966138920	436	J	41	5	4	47	93612	2.39631	3983.49	23	-0.00675428	-0.0876237	-0.0805207	Mayo	PSP	(60,65]	F
11306	TCX	771507128	442	H	13	2	1	37	28000	-0.341483	1513.51	33	0.0247291	-0.0338771	0.0602783	Mayo	PSP	(70,75]	F
11307	TCX	877668170	432	K	37	2	2	43	24503	-1.14407	1139.67	33	-0.0125113	0.00776186	0.00889782	Mayo	PSP	(75,80]	F
11309	TCX	668625184	448	U	30	5	3	32	33520	0.578314	2095	44	-0.0243148	0.110414	-0.0430194	Mayo	PSP	(65,70]	F
11349	TCX	792246825	434	H	9	8	2	38	38741	0.501662	2039	33	-0.0188148	-0.00444629	0.0393093	Mayo	PSP	(70,75]	F
11353	TCX	914292783	447	K	37	3	2	44.5	52706	0.925823	2368.81	33	0.251573	-0.000366689	0.00230522	Mayo	PSP	(65,70]	F
11355	TCX	820749280	443	H	14	4	4	40	36474	0.185957	1823.7	33	-0.0260885	0.0271903	0.0184818	Mayo	PSP	(75,80]	F
11357	TCX	851095500	418	H	20	3	3	41	30502	-0.389766	1487.9	23	0.0210214	-0.0471648	-0.0372767	Mayo	PSP	(75,80]	F
11358	TCX	920483724	437	K	32	6	4	44	54966	1.07657	2498.45	33	0.0396964	-0.0403584	-0.0225046	Mayo	PSP	(75,80]	F
1137	TCX	808650249	436	J	28	5	4	39	45297	0.870483	2322.92	33	-0.0325513	-0.00500479	0.0247337	Mayo	AD	(80,85]	F
11370	TCX	924164560	448	H	12	5	3	46	48090	0.572731	2090.87	33	-0.00939824	0.080688	0.0243851	Mayo	PSP	(60,65]	M
11371	TCX	705347083	427	H	11	4	2	35	34997	0.446783	1999.83	34	-0.0364773	-0.0785794	0.0686532	Mayo	PSP	(65,70]	M
11372	TCX	840715860	438	H	11	1	1	41	46425	0.798587	2264.63	34	-0.043048	0.00599991	0.137727	Mayo	PSP	(65,70]	M
11374	TCX	781527162	442	U	27	4	2	39	33509	0.0177161	1718.41	33	-0.0192002	-0.036056	-0.0443847	Mayo	PSP	(60,65]	M
11377	TCX	960620366	462	H	13	2	2	48	75810	1.74001	3158.75	33	0.0673672	0.0789654	0.0259075	Mayo	PSP	(70,75]	M
11381	TCX	899259974	452	H	15	7	3	45	53522	0.937677	2378.76	23	0.00568655	0.107538	-0.0580254	Mayo	PSP	(75,80]	M
11383	TCX	990807990	434	H	3	3	2	49	38396	-0.242899	1567.18	33	-0.0242458	-0.0315244	0.0615802	Mayo	PSP	(60,65]	M
11402	TCX	901280674	451	T	41	3	2	45	52068	0.859758	2314.13	23	0.0248733	-0.0523069	0.0514751	Mayo	PSP	(60,65]	M
11403	TCX	916743653	424	J	41	4	3	45	32730	-0.453677	1454.67	33	-0.0173137	-0.0547601	0.00104591	Mayo	PSP	(75,80]	M
11404	TCX	944728072	457	H	5	6	3	47	61902	1.22617	2634.13	33	0.0732344	-0.0315467	-0.0549672	Mayo	PSP	(75,80]	M
11408	TCX	833732585	452	H	3	4	2	41	54884	1.27213	2677.27	34	-0.0186838	-0.034348	-0.0222166	Mayo	PSP	(60,65]	M
11410	TCX	1056818958	447	H	14	5	2	52	55596	0.636201	2138.31	23	-0.00237889	-0.0226945	-0.0435928	Mayo	PSP	(75,80]	M
11412	TCX	874881130	433	H	15	4	3	43	44196	0.524639	2055.63	33	-0.00533779	-0.0685853	0.00209933	Mayo	PSP	(75,80]	M
11440	TCX	1000567225	447	H	14	2	1	50	38818	-0.26913	1552.72	23	0.0155712	-0.0312054	-0.0627582	Mayo	PSP	(65,70]	M
11443	TCX	804705515	444	H	10	6	4	39	62091	1.76267	3184.15	23	0.0226636	-0.0408923	0.0829883	Mayo	PSP	(80,85]	M
11445	TCX	779323009	464	H	13	3	2	39	26951	-0.598444	1382.1	33	-0.00656726	-0.0283737	-0.0786125	Mayo	PSP	(75,80]	M
11447	TCX	1041488290	422	J	39	7	3	52	66593	1.14682	2561.27	33	-0.0328167	0.00646734	0.132763	Mayo	PSP	(65,70]	M
11448	TCX	695564583	445	H	12	5	4	34	32828	0.347784	1931.06	33	-0.00936495	0.0668666	-0.0515372	Mayo	PSP	(70,75]	M
11449	TCX	893112954	431	H	9	4	3	44	54145	1.034	2461.14	34	-0.022655	-0.0383032	0.0130773	Mayo	PSP	(70,75]	M
11452	TCX	873436766	442	H	9	5	3	43	57648	1.27639	2681.3	33	-0.0312467	-0.015685	0.149388	Mayo	PSP	(75,80]	M
11456	TCX	748992401	427	K	32	5	4	37	56741	1.65669	3067.08	33	-0.0251477	-0.0342346	-0.0294584	Mayo	PSP	(85,90]	M
11457	TCX	1154626241	459	H	12	4	3	57	93242	1.83936	3271.65	33	-0.0298656	0.00162823	0.038502	Mayo	PSP	(70,75]	M
11460	TCX	936582877	441	V	17	1	0	46.5	36762	-0.217778	1581.16	34	-0.021325	-0.0457228	0.0481277	Mayo	PSP	(65,70]	M
11491	TCX	960378386	456	U	1	6	3	48	24260	-1.48347	1010.83	33	-0.0114672	-0.0225449	0.053684	Mayo	PSP	(70,75]	M
11492	TCX	956110817	441	T	32	3	2	48	25229	-1.37267	1051.21	33	0.0127359	-0.0217906	-0.0465426	Mayo	PSP	(70,75]	M
11493	TCX	875480176	433	H	11	3	0	43	26275	-0.94654	1222.09	33	0.00366685	-0.0583838	-0.0638001	Mayo	PSP	(75,80]	M
11494	TCX	750890302	423	U	29	3	3	37	54877	1.56219	2966.32	33	0.00178383	0.0227468	-0.0506183	Mayo	PSP	(85,90]	M
11495	TCX	921219699	442	T	40	2	1	46	61334	1.26094	2666.7	33	0.00689216	-0.0527594	-0.0127864	Mayo	PSP	(60,65]	M
11497	TCX	845175581	444	K	33	3	2	42	65688	1.71233	3128	33	-0.00929466	0.129412	-0.0310208	Mayo	PSP	(80,85]	M
11498	TCX	991731237	436	T	38	3	2	49	47698	0.370835	1946.86	33	-0.0163787	0.105227	0.0469665	Mayo	PSP	(70,75]	M
11499	TCX	891003474	422	J	32	10	8	44	39697	0.155871	1804.41	33	0.245182	-0.0255306	0.0285287	Mayo	PSP	(80,85]	M
11500	TCX	947525762	432	U	29	2	1	47	20529	-1.89635	873.574	33	-0.0124475	-0.0738747	-0.0902926	Mayo	PSP	(65,70]	M
11502	TCX	938812462	433	V	17	2	0	47	31934	-0.646355	1358.89	33	0.0115725	-0.0429257	-0.0298327	Mayo	PSP	(70,75]	M
11505	TCX	989491165	449	H	13	4	2	49	54207	0.732736	2212.53	33	0.00196499	0.0342351	0.0303524	Mayo	PSP	(75,80]	M
11506	TCX	823389577	451	H	11	4	2	41	28368	-0.594962	1383.8	23	-0.0259233	-0.0276781	0.101147	Mayo	PSP	(80,85]	M
11507	TCX	1557245053	452	H	14	5	4	77	74855	0.367096	1944.29	33	-0.0140836	0.0633513	0.052143	Mayo	PSP	(75,80]	M
1166	TCX	727447079	454	I	34	6	3	36	25600	-0.517491	1422.22	33	-0.000287478	-0.0217252	-0.0157916	Mayo	AD	(80,85]	M
1172	TCX	913253331	441	H	15	6	5	44	31144	-0.530622	1415.64	33	0.029238	0.0100685	0.0292423	Mayo	AD	(90,Inf]	F
1183	TCX	984676912	447	H	15	6	5	49	39963	-0.129733	1631.14	33	-0.0346564	-0.0304717	0.0950394	Mayo	AD	(80,85]	M
1200	TCX	786922127	456	H	8	6	3	38	24391	-0.807319	1283.74	34	0.00384417	-0.00338922	-0.0760546	Mayo	AD	(75,80]	F
1214	TCX	938221812	441	H	11	4	3	46	33146	-0.480126	1441.13	34	-0.0223656	0.091419	-0.0544592	Mayo	AD	(75,80]	M
1239	TCX	1035008242	455	J	28	5	4	51	45569	0.128474	1787.02	33	-0.0315526	0.0151891	0.116935	Mayo	AD	(85,90]	M
1271	TCX	821807176	455	U	37	6	6	40	37120	0.235625	1856	34	0.0190855	-0.0314578	-0.0753868	Mayo	AD	(90,Inf]	F
1302	TCX	1033491506	439	U	29	4	3	51	31363	-0.928475	1229.92	34	0.0449957	0.0618543	0.0202103	Mayo	AD	(85,90]	M
134	TCX	706631409	439	V	15	2	2	34	34837	0.515828	2049.24	34	0.0191024	0.0345551	0.0922343	Mayo	AD	(80,85]	F
135	TCX	926644933	438	H	18	3	1	45	29247	-0.771993	1299.87	34	-0.00298751	-0.0425623	0.0100955	Mayo	AD	(80,85]	F
141	TCX	933566852	438	T	35	5	2	45	28757	-0.819793	1278.09	44	-0.0210153	-0.0563178	0.04202	Mayo	AD	(75,80]	F
142	TCX	747764022	446	U	31	4	3	36	26712	-0.397196	1484	34	-0.00255525	-0.0341699	0.0553652	Mayo	AD	(85,90]	F
149	TCX	975941550	444	H	12	4	3	47.5	34440	-0.462562	1450.11	33	-0.0136526	-0.0175934	0.01153	Mayo	AD	(90,Inf]	F
1919	TCX	818419635	439	V	16	3	3	40	43761	0.701259	2188.05	33	-0.0137861	-0.0579413	-0.0579997	Mayo	Control	(85,90]	F
1923	TCX	884480045	444	H	9	2	1	44	13713	-2.85127	623.318	33	-0.0400803	0.0146312	0.0220425	Mayo	Control	(85,90]	M
1924	TCX	923594054	419	U	36	2	2	45	38287	-0.0100218	1701.64	33	-0.0261834	0.144157	-0.0248515	Mayo	Control	(90,Inf]	F
1926	TCX	1029658201	443	H	12	4	2	50	28661	-1.12733	1146.44	33	-0.0351427	-0.0956064	-0.0616687	Mayo	Control	(85,90]	F
1929	TCX	712214193	430	T	34	3	2	35	25511	-0.447645	1457.77	33	-0.0242608	-0.0131139	0.0140844	Mayo	Control	(90,Inf]	M
1931	TCX	944467741	445	H	16	6	5	46	21192	-1.74558	921.391	33	-0.0675237	0.0135691	0.0369704	Mayo	Control	(90,Inf]	F
1932	TCX	858922528	435	U	29	2	2	42	28055	-0.694525	1335.95	33	-0.010733	0.000889061	-0.00986413	Mayo	Control	(80,85]	F
1933	TCX	1054194833	457	U	35	4	3	51	66949	1.21684	2625.45	24	-0.00278861	0.0805777	-0.0700321	Mayo	Control	(90,Inf]	F
1935	TCX	738131518	441	H	15	3	2	36	29793	-0.0883693	1655.17	33	-0.00191453	0.138149	0.00295731	Mayo	Control	(85,90]	F
1936	TCX	715666623	432	H	15	3	1	35	12470	-2.47267	712.571	33	-0.026731	0.16508	-0.0449176	Mayo	Control	(85,90]	F
1937	TCX	960958014	447	H	9	5	3	47	41419	0.0894046	1762.51	33	-0.0376696	0.0453697	-0.093765	Mayo	Control	(85,90]	F
1940	TCX	895143780	400	J	29	4	2	44	36808	-0.0578969	1673.09	33	-0.0355604	0.0108935	0.0863812	Mayo	Control	(90,Inf]	M
1941	TCX	818865698	438	H	11	4	4	41	44859	0.701509	2188.24	33	-0.0383887	-0.0243989	-0.0495357	Mayo	Control	(85,90]	M
1942	TCX	917684812	450	U	32	5	3	45	32344	-0.48724	1437.51	33	-0.0165615	-0.0574622	-0.0386474	Mayo	Control	(85,90]	F
1943	TCX	749991947	433	J	31	2	2	37	38230	0.539545	2066.49	34	-0.0307669	-0.0259788	0.0103964	Mayo	Control	(85,90]	M
1944	TCX	858644822	429	H	11	6	5	41	22946	-1.19507	1119.32	34	-0.00514418	-0.0402305	-0.0441901	Mayo	Control	(90,Inf]	F
1945	TCX	966562219	441	H	17	4	2	48	33081	-0.606085	1378.38	23	-0.0164287	-0.000805793	-0.0216529	Mayo	Control	(90,Inf]	M
1951	TCX	899102860	454	V	15	4	1	44	38829	0.0933248	1764.95	34	-0.078623	-0.0452817	0.0751964	Mayo	Control	(85,90]	F
1952	TCX	781494844	440	J	33	1	1	38	32829	0.0332017	1727.84	33	-0.0255308	0.0085937	0.0923805	Mayo	Control	(90,Inf]	F
1955	TCX	951436911	449	H	17	6	4	47	32717	-0.577825	1392.21	33	-0.0617862	0.068593	0.0291325	Mayo	Control	(85,90]	F
1956	TCX	1041658199	435	I	34	7	4	51	59902	0.902183	2349.1	33	0.0165298	-0.00794373	-0.0375374	Mayo	Control	(90,Inf]	M
1960	TCX	1048083906	444	H	11	8	5	51	52512	0.529681	2059.29	33	-0.028496	0.0244837	0.00971873	Mayo	Control	(90,Inf]	F
1963	TCX	1022703188	441	H	16	6	4	51	43727	0.0117402	1714.78	33	-0.0378645	0.0623384	-0.0779244	Mayo	Control	(90,Inf]	M
1964	TCX	748242496	447	H	13	4	3	37	50062	1.30239	2706.05	23	-0.00669397	0.117874	-0.06142	Mayo	Control	(90,Inf]	M
6810	TCX	860567853	463	U	34	2	1	43	45223	0.589628	2103.4	33	0.000364798	-0.0640622	-0.051363	Mayo	PSP	(70,75]	M
6819	TCX	859422379	434	K	35	4	2	42	23382	-1.20999	1113.43	33	-0.00802533	-0.0504933	-0.0437714	Mayo	PSP	(75,80]	F
6821	TCX	1059071758	447	HV	23	6	3	53	70053	1.23623	2643.51	34	0.155663	-0.0361954	-0.0154964	Mayo	PSP	(70,75]	M
6863	TCX	849737887	443	U	30	2	0	41	27955	-0.636453	1363.66	23	-0.0268272	-0.0567127	0.018266	Mayo	PSP	(75,80]	F
6870	TCX	816377690	461	H	14	5	4	40	47029	0.905015	2351.45	33	0.0211362	0.0266481	0.0144585	Mayo	PSP	(70,75]	M
6872	TCX	1208896276	429	T	33	3	3	60	50039	-0.066575	1667.97	33	0.00922883	-0.028341	-0.0332102	Mayo	PSP	(70,75]	M
6880	TCX	798582904	458	H	11	4	3	39	27525	-0.538823	1411.54	33	0.0125605	0.0273804	0.0633942	Mayo	PSP	(75,80]	M
6894	TCX	990151257	437	K	36	6	5	49	49087	0.452044	2003.55	33	-0.045903	-0.0271027	0.0294321	Mayo	PSP	(65,70]	M
6913	TCX	717999050	437	T	33	5	3	35	46671	1.26117	2666.91	33	-0.0400341	-0.0323594	-0.0240032	Mayo	PSP	(75,80]	F
6914	TCX	955418417	430	H	11	4	2	47	71653	1.64002	3049.06	33	0.0682217	-0.009642	0.0133482	Mayo	PSP	(75,80]	F
6925	TCX	701124797	441	X	31	4	4	34	25823	-0.331246	1519	33	0.0328617	-0.00853168	-0.00456143	Mayo	PSP	(80,85]	F
6929	TCX	1000911142	456	H	12	4	2	49	70837	1.48972	2891.31	33	0.020649	0.00533272	-0.0150021	Mayo	PSP	(75,80]	F
6952	TCX	858998741	449	K	38	2	2	42	39986	0.308003	1904.1	33	-0.0266231	-0.0105697	0.0134239	Mayo	PSP	(80,85]	M
7000	TCX	950338340	433	H	10	5	3	47	23887	-1.46775	1016.47	23	-0.0308744	0.0260376	0.127788	Mayo	PSP	(80,85]	M
7015	TCX	988149845	430	U	28	5	3	49	27967	-1.13952	1141.51	34	-0.0154063	0.0335103	-0.00252307	Mayo	PSP	(75,80]	M
7016	TCX	747891616	440	T	34	3	1	37	33226	0.142656	1796	34	-0.0310471	-0.0511459	0.0570503	Mayo	PSP	(60,65]	M
731	TCX	677931756	446	H	16	3	3	33.5	28890	0.0281771	1724.78	33	-0.0117717	0.0815032	-0.0375416	Mayo	AD	(90,Inf]	M
732	TCX	956651809	411	T	33	4	3	46	62204	1.30079	2704.52	34	-0.0146209	0.0148297	-0.0243625	Mayo	AD	(80,85]	F
736	TCX	828915180	441	H	15	3	1	41	33193	-0.150574	1619.17	33	-0.0462747	0.0139029	0.12346	Mayo	AD	(85,90]	M
742	TCX	976445338	442	H	12	8	5	48	35987	-0.367878	1499.46	33	-0.00978296	0.0643377	-0.0755946	Mayo	AD	(90,Inf]	F
744	TCX	726884243	462	H	13	4	2	36	35027	0.369509	1945.94	33	-0.0338908	0.00108259	0.113185	Mayo	AD	(70,75]	M
746	TCX	821504551	452	K	35	3	1	41	22407	-1.26231	1093.02	33	0.0110038	-0.00228545	-0.0801367	Mayo	AD	(75,80]	M
751	TCX	699232150	442	H	10	2	1	35	16107	-1.74862	920.4	34	0.0807512	0.0237	0.0894887	Mayo	AD	(60,65]	M
766	TCX	682250168	441	H	17	4	1	33	29623	0.141606	1795.33	34	-0.00324696	-0.053936	-0.0129401	Mayo	AD	(80,85]	F
775	TCX	827248291	449	H	15	7	6	41	24641	-0.993441	1202	34	-0.0278441	-0.0221621	0.0683379	Mayo	AD	(70,75]	M
777	TCX	785580864	452	H	18	7	5	39	33858	0.0470291	1736.31	33	0.0146943	-0.0423288	-0.0575707	Mayo	AD	(85,90]	M
783	TCX	862002864	433	H	11	5	1	42	51659	1.03263	2459.95	34	-0.0458409	-0.0460397	-0.0129007	Mayo	AD	(85,90]	F
786	TCX	799708885	438	H	17	6	3	40	26071	-0.763988	1303.55	34	-0.023447	0.011911	0.101573	Mayo	AD	(85,90]	M
787	TCX	1006194157	450	H	18	4	3	49	29911	-0.949402	1220.86	34	-0.00622014	-0.0683778	0.0543901	Mayo	AD	(80,85]	F
791	TCX	1024574694	456	T	33	5	4	50	66202	1.24112	2648.08	33	-0.0169519	0.0363159	0.0337013	Mayo	AD	(85,90]	F
797	TCX	799864934	431	J	40	6	3	40	35065	0.0745007	1753.25	33	-0.0283336	-0.0323929	0.0282342	Mayo	AD	(80,85]	M
812	TCX	955372751	434	U	43	5	4	47	32050	-0.636097	1363.83	44	0.000215341	-0.0214637	-0.0188999	Mayo	AD	(75,80]	F
813	TCX	831412563	456	H	12	3	2	41	35042	0.0027865	1709.37	34	0.0204648	-0.0811981	-0.043894	Mayo	AD	(90,Inf]	M
816	TCX	838445092	429	J	37	5	2	42	30741	-0.435859	1463.86	34	-0.0188571	0.0527239	0.0192203	Mayo	AD	(80,85]	M
834	TCX	776243212	440	H	10	8	4	38	32977	0.0459272	1735.63	44	-0.0409485	-0.00793375	0.07528	Mayo	AD	(75,80]	M
851	TCX	926630087	445	K	34	4	2	45	51400	0.823227	2284.44	33	-0.0127201	-0.00956615	0.00829046	Mayo	AD	(85,90]	F
871	TCX	1011971835	454	W	36	3	2	49.5	52711	0.624839	2129.74	33	0.0204431	0.107059	-0.070629	Mayo	AD	(90,Inf]	F
886	TCX	1225874239	450	X	29	4	2	60	40663	-0.653569	1355.43	34	-0.00334527	-0.0339229	-0.0441062	Mayo	AD	(70,75]	F
892	TCX	861865675	437	K	33	5	3	43	33786	-0.235223	1571.44	33	-0.0129709	0.020248	0.0684326	Mayo	AD	(80,85]	M
894	TCX	927469808	443	H	11	4	3	46	32502	-0.535634	1413.13	33	-0.00975731	-0.0630183	-0.0362978	Mayo	AD	(85,90]	M
896	TCX	789814230	449	N	39	2	1	38	26168	-0.608368	1377.26	34	0.00818331	0.0818049	-0.00498354	Mayo	AD	(75,80]	F
933	TCX	789572164	447	J	27	5	3	38	40145	0.602376	2112.89	34	0.00726042	0.0135645	0.0253863	Mayo	AD	(80,85]	F
946	TCX	851528291	429	H	10	4	2	42	40843	0.367997	1944.9	33	-0.0167104	0.100691	-0.0442113	Mayo	AD	(75,80]	F
948	TCX	779306895	428	K	33	3	2	38	27464	-0.471613	1445.47	33	-0.0206148	0.00285143	-0.0187584	Mayo	AD	(80,85]	F
952	TCX	927973315	429	T	36	3	2	45	16512	-2.38936	733.867	34	-0.0214033	-0.00981802	0.0491439	Mayo	AD	(80,85]	F
966	TCX	768247243	458	J	26	5	2	37	44829	0.990036	2423.19	44	-0.0241532	-0.0315628	-0.0101385	Mayo	AD	(75,80]	F
976	TCX	872984657	441	H	14	4	3	43	32851	-0.31462	1527.95	34	0.026689	-0.00742497	-0.0117817	Mayo	AD	(90,Inf]	F
991	TCX	842760467	448	M	40	5	3	42	40460	0.341342	1926.67	34	-0.00683006	-0.00743104	0.0832899	Mayo	AD	(85,90]	M

## Sheet: MSBB
SampleID	IndividualIdentifier	BrainRegion	AlignedReads	MedianInsertSize	HaploGrp	NumHomoplasmy	NumHeteroplasmy_01	NumHeteroplasmy_03	AutosomalCov	MtCov	mtDNAcn	mtDNAcnRaw	apoe_genotype	PC1	PC2	PC3	RaceInferred	pathoAD	AgeStrata	Sex
68411	AMPAD_MSSM_0000026992	FP	873848211	437	L	40	41	3	42	44400	0.353109	2114.29	22	-0.134101	-0.00025929	-0.0217059	B	0	(90,Inf]	F
68416	AMPAD_MSSM_0000050580	FP	783834079	417	T	34	3	2	38	38823	0.211054	2043.32	23	0.0248158	0.0759662	-0.0284704	W	0	(75,80]	F
68419	AMPAD_MSSM_0000084538	FP	842117240	428	H	10	4	2	41	46629	0.657165	2274.59	23	0.0212315	-0.0495496	0.00305277	W	0	(90,Inf]	F
68420	AMPAD_MSSM_0000077591	FP	889389830	415	H	12	4	2	43	45974	0.400148	2138.33	33	0.0244824	0.0702067	-0.0257932	W	0	(90,Inf]	F
68422	AMPAD_MSSM_0000029716	FP	843379536	427	K	30	3	2	41.5	34751	-0.616528	1674.75	33	0.0209193	-0.0371752	0.00598231	W	1	(80,85]	M
68423	AMPAD_MSSM_0000085700	FP	849423669	432	U	33	4	3	42	23945	-2.21595	1140.24	34	0.0238467	0.0701485	-0.0301712	W	1	(65,70]	M
68424	AMPAD_MSSM_0000075505	FP	807836085	425	L	35	3	3	39	46068	0.814876	2362.46	23	-0.0367905	0.037781	0.140668	H	0	(70,75]	F
68425	AMPAD_MSSM_0000058575	FP	842473750	440	U	24	4	2	41	52106	1.11922	2541.76	34	-0.0737077	0.0186359	0.0360974	U	1	(70,75]	F
68427	AMPAD_MSSM_0000056061	FP	942269222	466	X	28	2	2	46	54831	0.85256	2383.96	34	0.0233561	-0.0602627	0.000648969	W	1	(90,Inf]	F
68428	AMPAD_MSSM_0000252323	FP	797047332	440	H	12	6	5	38.5	39939	0.274579	2074.75	34	0.0221981	-0.0504495	-0.00263201	W	0	(90,Inf]	F
68430	AMPAD_MSSM_0000019193	FP	823982294	434	W	39	5	1	40	41380	0.263026	2069	34	0.0252753	0.0778763	-0.0196209	W	1	(80,85]	M
68431	AMPAD_MSSM_0000019543	FP	846031699	436	J	33	5	4	41	44129	0.427895	2152.63	33	0.0238211	0.070602	-0.0260652	W	1	(90,Inf]	F
68433	AMPAD_MSSM_0000067003	FP	780068621	425	L	59	7	4	38	38226	0.146578	2011.89	33	-0.170143	-0.0116205	-0.0259359	B	1	(80,85]	F
68435	AMPAD_MSSM_0000033390	FP	938608450	434	L	32	3	3	45	40938	-0.271696	1819.47	33	-0.118622	0.00530377	-0.0295102	H	0	(75,80]	F
68454	AMPAD_MSSM_0000056537	FP	815677321	440	H	10	3	3	40	35345	-0.392846	1767.25	33	0.0214128	-0.0497848	-0.00547463	W	1	(80,85]	M
68455	AMPAD_MSSM_0000061106	FP	784581446	444	U	30	3	2	38	41486	0.487078	2183.47	33	0.0243815	0.0845101	-0.0159407	W	1	(90,Inf]	F
68515	AMPAD_MSSM_0000080803	FP	876537247	422	K	36	6	2	43	38942	-0.290514	1811.26	33	0.0218092	-0.0473511	-0.00648682	W	1	(85,90]	F
68522	AMPAD_MSSM_0000046265	FP	731512790	427	N	38	4	3	36	45512	1.09738	2528.44	33	0.0210566	-0.0552258	0.00864752	W	1	(90,Inf]	M
68586	AMPAD_MSSM_0000072035	FP	883079495	441	J	29	3	3	43	58331	1.3906	2713.07	33	0.020751	0.0128502	-0.00311229	W	1	(65,70]	F
68622	AMPAD_MSSM_0000044223	FP	930544018	446	H	12	5	4	46	59431	1.18773	2583.96	34	0.019856	0.00126876	-0.0164265	W	1	(85,90]	M
68637	AMPAD_MSSM_0000002899	FP	1124003008	415	U	35	5	2	55	54523	0.0856667	1982.65	33	0.0211798	-0.0485108	0.0097438	W	0	(90,Inf]	F
68658	AMPAD_MSSM_0000010730	FP	1148064639	438	HV	10	6	4	57	65926	0.727191	2313.19	44	0.0238425	-0.0506199	0.00429991	W	1	(90,Inf]	F
68682	AMPAD_MSSM_0000090996	FP	872082860	444	K	35	26	2	42	76532	2.6184	3644.38	33	0.0226833	-0.0747518	-0.00841163	W	0	(90,Inf]	F
70460	AMPAD_MSSM_0000028611	FP	901631921	424	N	38	2	2	44.5	55220	1.0199	2481.8	33	0.021333	-0.0496944	0.00436269	W	0	(75,80]	M
70475	AMPAD_MSSM_0000071789	FP	916626344	425	L	78	2	1	44.5	57505	1.1886	2584.49	23	-0.140543	3.68159e-05	-0.0274676	B	1	(85,90]	F
70485	AMPAD_MSSM_0000010282	FP	798770593	423	T	34	2	2	39	29860	-0.989134	1531.28	33	0.0253537	0.0700361	-0.0250162	W	1	(70,75]	M
70490	AMPAD_MSSM_0000028892	FP	1006985349	443	U	32	2	2	49	61811	1.08824	2522.9	33	0.0257942	0.0655678	-0.0134786	W	1	(85,90]	F
70524	AMPAD_MSSM_0000064456	FP	912817487	413	C	42	3	2	44	48627	0.537918	2210.32	33	-0.0661337	0.0246663	0.0877096	H	1	(75,80]	F
70539	AMPAD_MSSM_0000068396	FP	862959384	404	H	11	3	0	42	39043	-0.181838	1859.19	33	0.0218328	-0.0537711	-0.0125638	W	1	(90,Inf]	F
70546	AMPAD_MSSM_0000028034	FP	855843111	417	H	12	5	4	41	36050	-0.413411	1758.54	34	0.0243781	0.0771456	-0.0218004	W	1	(80,85]	F
70568	AMPAD_MSSM_0000070235	FP	820786544	418	K	37	4	4	40	30146	-1.05481	1507.3	34	0.0218878	-0.0540776	-0.00764246	W	1	(80,85]	F
70579	AMPAD_MSSM_0000039480	FP	912857884	431	B	39	6	6	44	51539	0.779895	2342.68	33	-0.0105112	0.0328503	0.0654687	U	0	(90,Inf]	M
70594	AMPAD_MSSM_0000012614	FP	789545124	429	L	76	2	1	38	41380	0.476434	2177.89	33	-0.168669	-0.0146073	-0.0390331	B	0	(70,75]	F
70609	AMPAD_MSSM_0000035115	FP	1002370443	437	K	31	5	1	49	71285	1.68155	2909.59	34	0.0215595	-0.0428117	0.00218267	W	1	(85,90]	F
70614	AMPAD_MSSM_0000008743	FP	945494931	429	H	10	4	3	46	51170	0.565056	2224.78	23	0.0260929	0.0754729	-0.0262182	W	1	(90,Inf]	F
70635	AMPAD_MSSM_0000099877	FP	850113407	417	F	35	4	3	42	44425	0.355451	2115.48	33	-0.00261052	0.0613936	0.229177	A	0	(70,75]	M
70640	AMPAD_MSSM_0000021530	FP	880932830	427	L	80	4	2	43.5	42335	0.00896186	1946.44	33	-0.083488	0.00810834	0.0163121	H	1	(70,75]	M
70659	AMPAD_MSSM_0000052479	FP	875562667	408	L	81	6	1	42	75821	2.57957	3610.52	33	-0.129845	-0.000367143	-0.038276	B	0	(65,70]	M
70665	AMPAD_MSSM_0000044785	FP	920237651	435	K	32	9	5	45	40234	-0.343867	1788.18	34	0.0239222	-0.0731309	-0.00579362	W	1	(90,Inf]	F
70672	AMPAD_MSSM_0000091139	FP	1030743388	453	K	36	3	2	50	53087	0.371162	2123.48	34	0.023209	-0.0538502	0.00841464	W	0	(90,Inf]	F
70688	AMPAD_MSSM_0000077861	FP	904520698	421	H	15	2	0	45	40634	-0.302707	1805.96	33	0.0232193	-0.0541193	0.00294749	W	1	(60,65]	M
70696	AMPAD_MSSM_0000070448	FP	760631638	437	K	36	3	2	37	35125	-0.0944612	1898.65	33	0.0211064	-0.0420427	-0.000313814	W	1	(75,80]	M
71673	AMPAD_MSSM_0000086213	FP	1037699885	438	H	9	5	3	51	52636	0.253275	2064.16	33	0.0231466	-0.044988	0.00974713	W	0	(85,90]	M
71674	AMPAD_MSSM_0000023152	FP	936093271	446	H	11	2	1	46	42125	-0.244221	1831.52	34	0.0251397	0.0783184	-0.0277081	W	1	(70,75]	M
71675	AMPAD_MSSM_0000010233	FP	1067929701	454	H	17	5	3	53	68992	1.21904	2603.47	33	0.0244501	0.0647914	-0.0176058	W	1	(75,80]	M
71677	AMPAD_MSSM_0000008176	FP	866255894	427	W	38	3	2	42	53819	1.15354	2562.81	34	0.0224175	-0.0524377	0.00365931	W	1	(85,90]	F
71679	AMPAD_MSSM_0000064974	FP	1062156813	456	H	8	1	1	53	22175	-3.50329	836.792	33	0.0259143	0.077585	-0.0269248	W	1	(60,65]	M
71684	AMPAD_MSSM_0000076188	FP	1084678871	447	HV	17	4	4	54	50293	-0.173983	1862.7	33	0.0224644	-0.0414977	0.00397729	W	1	(90,Inf]	M
71685	AMPAD_MSSM_0000016747	FP	903670592	446	H	11	3	2	45	53975	0.878539	2398.89	33	0.0253884	0.0738765	-0.0165874	W	0	(70,75]	M
71686	AMPAD_MSSM_0000048992	FP	796802235	455	H	9	1	1	39	22368	-2.19107	1147.08	33	0.0245871	0.0708094	-0.0214612	W	1	(70,75]	M
71687	AMPAD_MSSM_0000045634	FP	1168993485	460	H	9	4	2	58	43216	-1.10226	1490.21	33	0.0256557	0.0737842	-0.0241196	W	1	(75,80]	M
71688	AMPAD_MSSM_0000038069	FP	973441588	432	K	36	8	2	47	41833	-0.362639	1780.13	33	0.0233639	-0.0455972	-0.00733139	W	1	(85,90]	F
71689	AMPAD_MSSM_0000066936	FP	906704156	426	X	30	5	5	45	49147	0.488674	2184.31	33	0.0235339	0.04566	-0.0225724	W	0	(65,70]	M
71690	AMPAD_MSSM_0000020485	FP	975566455	449	N	38	6	2	48	56934	0.832079	2372.25	33	0.0220802	-0.0659665	-0.00744204	W	0	(90,Inf]	F
71691	AMPAD_MSSM_0000032714	FP	1120857628	459	K	35	2	2	55	43885	-0.817381	1595.82	33	0.0225731	-0.047579	-0.013367	W	1	(90,Inf]	F
71692	AMPAD_MSSM_0000038454	FP	1209660479	439	H	9	8	4	59	58927	0.116756	1997.53	34	0.0227701	0.0878344	0.011147	W	1	(90,Inf]	F
71693	AMPAD_MSSM_0000081405	FP	979742291	444	L	98	4	3	49	51327	0.314943	2094.98	23	-0.106138	0.0122529	-0.0364577	B	0	(65,70]	M
71694	AMPAD_MSSM_0000060935	FP	871183296	451	K	35	3	2	43	23728	-2.35172	1103.63	34	0.0218166	-0.0504231	0.00323681	W	1	(75,80]	M
71695	AMPAD_MSSM_0000029668	FP	1058057642	448	L	34	4	4	52	52336	0.148704	2012.92	33	-0.109279	0.00216054	0.00114783	H	0	(70,75]	M
71697	AMPAD_MSSM_0000072114	FP	857108451	454	H	12	6	3	42	44088	0.323769	2099.43	33	0.0217487	-0.052819	0.00467943	W	0	(90,Inf]	F
71698	AMPAD_MSSM_0000077677	FP	1005976162	449	K	34	4	3	49	49259	0.143841	2010.57	34	0.0215431	-0.0456219	0.00144848	W	0	(90,Inf]	F
71699	AMPAD_MSSM_0000061399	FP	739218948	452	H	11	3	3	37	26898	-1.20475	1453.95	34	0.0257817	0.0711732	-0.020367	W	1	(70,75]	M
71700	AMPAD_MSSM_0000096800	FP	873749321	460	H	11	7	2	42	50140	0.858947	2387.62	34	0.0222892	-0.0607467	0.00245129	W	1	(90,Inf]	F
71701	AMPAD_MSSM_0000061911	FP	879556197	444	K	34	5	1	43	42077	0.0316282	1957.07	33	0.0232498	-0.0684476	0.0079434	W	0	(90,Inf]	F
71702	AMPAD_MSSM_0000019281	FP	969398556	451	U	38	3	2	48	37148	-0.944405	1547.83	34	0.0247798	0.0671945	-0.0269157	W	1	(80,85]	M
71703	AMPAD_MSSM_0000050299	FP	893068398	443	K	35	2	2	44	33938	-0.958397	1542.64	33	0.0210888	-0.0587237	0.00407988	W	1	(85,90]	F
71704	AMPAD_MSSM_0000031762	FP	850300636	451	H	14	6	2	41	39494	-0.0337942	1926.54	23	0.0219333	-0.0532195	-0.000712735	W	0	(90,Inf]	F
71705	AMPAD_MSSM_0000080522	FP	707005203	441	H	11	2	1	35	29593	-0.576275	1691.03	23	0.0256889	0.0733904	-0.0362122	W	1	(60,65]	M
71706	AMPAD_MSSM_0000078451	FP	932702045	453	H	11	5	1	46	49590	0.434564	2156.09	33	0.0208042	-0.0486641	0.00812378	W	0	(90,Inf]	M
71708	AMPAD_MSSM_0000006160	FP	765228462	475	K	35	6	4	38	40230	0.35917	2117.37	34	0.0254335	0.077201	-0.0281683	W	1	(90,Inf]	M
71709	AMPAD_MSSM_0000086087	FP	888262588	473	J	38	4	3	43	59511	1.47392	2767.95	33	0.0251128	0.0680892	-0.0248159	W	0	(85,90]	F
71710	AMPAD_MSSM_0000054682	FP	892443841	472	T	35	3	2	44	26583	-1.97467	1208.32	34	0.0269605	0.0822092	-0.0228075	W	1	(80,85]	F
71711	AMPAD_MSSM_0000031742	FP	807911717	455	H	16	6	4	39	36453	-0.159087	1869.38	33	0.0249432	0.0757067	-0.0311954	W	1	(85,90]	F
71712	AMPAD_MSSM_0000013090	FP	815853078	449	J	30	5	2	40	45501	0.658014	2275.05	34	0.0255239	0.0709689	-0.0252444	W	0	(70,75]	M
71713	AMPAD_MSSM_0000059347	FP	776761048	448	K	36	3	2	38	38396	0.16504	2020.84	24	0.0212744	-0.0424154	0.00110829	W	1	(90,Inf]	F
71714	AMPAD_MSSM_0000033508	FP	998904967	457	L	55	5	1	48	41862	-0.44735	1744.25	34	-0.171653	-0.0144794	-0.036714	B	1	(90,Inf]	F
71715	AMPAD_MSSM_0000020588	FP	904593939	452	I	39	8	4	44	36716	-0.631057	1668.91	34	0.0220077	-0.0511525	0.00427531	W	1	(80,85]	F
71716	AMPAD_MSSM_0000040274	FP	822671640	458	H	8	4	2	41	32789	-0.807888	1599.46	33	0.0233947	0.0263772	-0.013124	W	0	(65,70]	M
71717	AMPAD_MSSM_0000004310	FP	933621256	466	D	37	4	3	45	45692	0.1854	2030.76	33	-0.0222181	0.0971274	0.60783	H	0	(70,75]	F
71718	AMPAD_MSSM_0000091390	FP	898093239	476	L	76	2	2	43	51882	0.903141	2413.12	34	-0.167887	-0.00946272	-0.0374253	B	1	(90,Inf]	F
71719	AMPAD_MSSM_0000078471	FP	871557801	463	H	15	3	1	42	43814	0.297831	2086.38	33	0.0216633	-0.0544876	0.0136976	W	0	(90,Inf]	F
71720	AMPAD_MSSM_0000013872	FP	898237091	451	V	15	6	4	45	45589	0.176011	2026.18	44	0.0242205	0.0677386	-0.0276472	W	1	(75,80]	M
71721	AMPAD_MSSM_0000075112	FP	794193791	425	T	33	6	3	39	35950	-0.216897	1843.59	22	0.0228874	-0.0522539	0.0103105	W	1	(70,75]	F
71722	AMPAD_MSSM_0000076678	FP	882029078	446	A	38	3	3	43.5	51906	0.856966	2386.48	34	0.00963611	0.0398484	0.0494991	H	1	(80,85]	M
71723	AMPAD_MSSM_0000032995	FP	902578321	439	K	30	5	2	44.5	50212	0.624356	2256.72	33	0.0211555	-0.0554277	-0.00809901	W	1	(90,Inf]	M
71724	AMPAD_MSSM_0000007155	FP	955074914	465	K	33	5	3	47	39591	-0.591818	1684.72	33	0.0267353	0.0779245	-0.0213319	W	1	(70,75]	M
71725	AMPAD_MSSM_0000081316	FP	944552866	477	H	16	8	4	46	49168	0.399007	2137.74	33	0.0228253	-0.0440842	0.00345779	W	1	(90,Inf]	F
71726	AMPAD_MSSM_0000041763	FP	857905269	457	U	28	5	3	42	34020	-0.754808	1620	33	0.0256491	0.0763564	-0.0279362	W	1	(70,75]	M
71727	AMPAD_MSSM_0000055476	FP	756597042	450	U	43	4	3	37	24895	-1.52671	1345.68	33	0.0180802	-0.000440114	-0.0171269	W	1	(65,70]	M
71728	AMPAD_MSSM_0000029637	FP	824510099	426	U	27	5	2	40	32699	-0.716589	1634.95	33	0.0252236	0.0726061	-0.0196736	W	1	(70,75]	F
71730	AMPAD_MSSM_0000074600	FP	962367746	458	J	31	8	3	47	44807	-0.0768971	1906.68	33	0.0220228	-0.0465787	0.0146226	W	0	(85,90]	F
71731	AMPAD_MSSM_0000015395	FP	881385549	461	H	11	5	2	43	32886	-0.993757	1529.58	34	0.0229971	-0.0456597	0.000896006	W	0	(80,85]	F
71732	AMPAD_MSSM_0000084161	FP	1016698072	475	K	35	5	3	50	53950	0.438254	2158	33	0.0223579	-0.052278	0.00697481	W	1	(90,Inf]	F
71733	AMPAD_MSSM_0000071241	FP	990354652	466	K	35	5	2	49	41068	-0.612809	1676.24	33	0.0219365	-0.0500993	0.00127702	W	1	(80,85]	M
71734	AMPAD_MSSM_0000045402	FP	989784366	454	K	37	4	4	49	48906	0.113918	1996.16	44	0.0220243	-0.0524938	-0.00352016	W	1	(80,85]	M
71735	AMPAD_MSSM_0000019562	FP	705301444	444	J	32	8	4	34	30506	-0.329251	1794.47	33	0.0208243	-0.0444577	0.00287304	W	1	(80,85]	F
71736	AMPAD_MSSM_0000061680	FP	917333293	446	L	82	3	3	45	29347	-1.65661	1304.31	34	-0.167061	-0.00888482	-0.0349255	B	1	(85,90]	M
71737	AMPAD_MSSM_0000028843	FP	861331363	439	I	39	7	4	42	34057	-0.750286	1621.76	33	0.0238613	-0.048032	-0.00946747	W	1	(90,Inf]	F
71739	AMPAD_MSSM_0000029124	FP	907315915	446	K	36	4	2	44	41046	-0.167235	1865.73	33	0.0223393	-0.0580998	0.00313026	W	0	(90,Inf]	F
71740	AMPAD_MSSM_0000016204	FP	985864891	484	H	14	5	3	48	35518	-1.13109	1479.92	33	0.0213156	-0.0520064	0.00698478	W	1	(80,85]	F
71741	AMPAD_MSSM_0000003284	FP	1026510559	477	K	35	3	3	50	43173	-0.488893	1726.92	33	0.0236581	-0.0620241	-0.00680705	W	1	(90,Inf]	F
71742	AMPAD_MSSM_0000083367	FP	995353067	467	H	12	7	4	49	39403	-0.785003	1608.29	33	0.020671	-0.0486985	0.00103187	W	1	(75,80]	M
71745	AMPAD_MSSM_0000018768	FP	940296878	452	H	11	6	2	46	28121	-1.9256	1222.65	33	0.0258739	0.062968	-0.0240238	W	1	(80,85]	F
71746	AMPAD_MSSM_0000038686	FP	1055976335	466	K	31	5	3	52	29125	-2.28974	1120.19	33	0.0235185	-0.0873601	-0.00974811	W	1	(85,90]	F
71747	AMPAD_MSSM_0000006643	FP	851674188	454	H	10	4	1	42	27710	-1.60837	1319.52	34	0.020868	-0.0523693	-0.00509163	W	1	(75,80]	M
71748	AMPAD_MSSM_0000012047	FP	906863819	461	H	12	4	3	44	43518	0.076079	1978.09	33	0.02548	0.0726765	-0.025128	W	1	(75,80]	F
71749	AMPAD_MSSM_0000087007	FP	893331512	443	HV	18	4	3	43	82212	2.81836	3823.81	34	0.0219711	-0.0506575	0.00861379	W	1	(75,80]	F
71750	AMPAD_MSSM_0000074087	FP	929470617	470	K	35	5	2	46	63605	1.47014	2765.43	33	0.0228597	-0.052434	-0.00922703	W	1	(90,Inf]	M
71751	AMPAD_MSSM_0000039198	FP	963373671	466	U	27	2	2	47	30661	-1.6553	1304.72	44	0.0243972	0.0684222	-0.0366182	W	1	(60,65]	M
71752	AMPAD_MSSM_0000060407	FP	756574249	465	H	13	5	5	37	41409	0.590304	2238.32	33	0.0220198	-0.0558611	-0.00209989	W	1	(90,Inf]	M
71753	AMPAD_MSSM_0000048247	FP	941312676	445	L	37	3	2	46	25803	-2.28352	1121.87	24	-0.178842	-0.0172572	-0.0424254	B	1	(90,Inf]	F
71754	AMPAD_MSSM_0000037960	FP	1024591432	441	N	39	2	2	50	50816	0.189259	2032.64	33	0.0204756	-0.0472094	-0.00299473	W	1	(90,Inf]	F
71755	AMPAD_MSSM_0000005849	FP	1096638310	434	K	37	5	2	53.5	64321	0.8883	2404.52	44	0.0215995	-0.0832775	-0.00449344	W	1	(75,80]	F
71756	AMPAD_MSSM_0000076897	FP	863377101	458	K	36	2	2	42	45364	0.442475	2160.19	34	0.0260897	0.0816167	-0.028468	W	1	(90,Inf]	F
71757	AMPAD_MSSM_0000031969	FP	954400477	450	K	35	2	2	47	49665	0.351374	2113.4	33	0.0220988	-0.0806907	-0.00770644	W	1	(80,85]	M
71758	AMPAD_MSSM_0000019050	FP	895834444	458	H	8	2	1	44	41034	-0.168452	1865.18	24	0.0252347	0.0747313	-0.024062	W	1	(70,75]	F
71759	AMPAD_MSSM_0000093210	FP	913044495	458	V	15	3	1	45	40677	-0.298307	1807.87	23	0.0242479	0.0676274	-0.0176659	W	1	(85,90]	F
71760	AMPAD_MSSM_0000046694	FP	887512598	446	T	34	4	4	44	38866	-0.394291	1766.64	23	0.0210766	-0.0446322	0.00181624	W	0	(90,Inf]	M
71761	AMPAD_MSSM_0000087519	FP	1134041475	451	J	31	8	4	55	54210	0.0617134	1971.27	33	0.0239334	-0.054778	-0.00205077	W	1	(90,Inf]	F
71762	AMPAD_MSSM_0000086050	FP	1074603214	427	K	36	3	2	52	53799	0.263413	2069.19	33	0.0230135	-0.0551308	0.00549539	W	1	(80,85]	F
71763	AMPAD_MSSM_0000004113	FP	1111094560	431	K	35	4	3	54	63999	0.828716	2370.33	23	0.0234391	-0.0508263	0.00860597	W	1	(90,Inf]	F
71764	AMPAD_MSSM_0000084521	FP	870570557	445	H	10	9	3	43	29252	-1.48095	1360.56	34	0.0214395	-0.0540705	0.0117352	W	1	(85,90]	M
71765	AMPAD_MSSM_0000036067	FP	863622962	466	K	31	7	5	42	44188	0.333195	2104.19	33	0.0212378	-0.0470568	0.00877102	W	1	(90,Inf]	F
71766	AMPAD_MSSM_0000060126	FP	986537748	466	H	14	6	5	48	64675	1.36247	2694.79	23	0.0222905	-0.0526361	0.00782822	W	0	(90,Inf]	F
71767	AMPAD_MSSM_0000080009	FP	881098311	435	J	29	6	3	43	34277	-0.821396	1594.28	33	0.0236934	-0.0739901	-0.00632889	W	1	(90,Inf]	F
71768	AMPAD_MSSM_0000099413	FP	946238379	427	V	16	1	1	46.5	62163	1.32975	2673.68	33	0.0222198	-0.0456671	-0.00229696	W	0	(80,85]	M
71769	AMPAD_MSSM_0000073574	FP	891854197	438	V	16	2	1	44	35971	-0.716346	1635.05	33	0.0243561	0.0672217	-0.0239952	W	1	(60,65]	F
71770	AMPAD_MSSM_0000060654	FP	892265165	453	H	16	3	1	44	50897	0.727743	2313.5	24	0.0176581	0.00212473	-0.0154806	W	1	(85,90]	M
71771	AMPAD_MSSM_0000067883	FP	1003592240	444	K	37	6	2	49	39688	-0.755018	1619.92	34	0.0202412	-0.0528652	-0.00693383	W	1	(90,Inf]	F
71772	AMPAD_MSSM_0000061517	FP	884042566	442	T	32	3	3	43	44505	0.265036	2070	33	0.0219348	-0.0555518	-0.00301617	W	1	(90,Inf]	F
71773	AMPAD_MSSM_0000070216	FP	986199141	425	M	32	4	2	48	56823	0.823959	2367.62	33	0.0242449	0.0761932	-0.0187989	W	1	(90,Inf]	F
71774	AMPAD_MSSM_0000051955	FP	1055475631	440	H	14	7	4	51	61669	0.912228	2418.39	33	0.0233281	-0.0339046	-0.00450244	W	0	(90,Inf]	F
71775	AMPAD_MSSM_0000011243	FP	1016882833	455	K	30	3	3	49.5	43084	-0.455664	1740.77	34	0.0218885	-0.0508561	-0.00362341	W	0	(80,85]	F
71776	AMPAD_MSSM_0000005617	FP	1111114176	436	U	33	3	1	55	39301	-1.27638	1429.13	34	0.0254127	0.0720974	-0.0363047	W	1	(60,65]	M
71777	AMPAD_MSSM_0000009946	FP	945347177	446	U	35	3	3	47	40130	-0.535557	1707.66	34	0.0239627	-0.0567453	0.00981546	W	1	(90,Inf]	M
71778	AMPAD_MSSM_0000016653	FP	1082320515	449	N	38	4	2	54	75554	1.51928	2798.3	34	0.0234551	-0.0556284	0.00312134	W	0	(85,90]	M
71779	AMPAD_MSSM_0000002491	FP	1070811445	431	H	10	11	2	52	44257	-0.548899	1702.19	34	0.0220155	-0.0450747	0.00182465	W	1	(75,80]	F
71780	AMPAD_MSSM_0000053938	FP	1096633595	443	H	10	3	2	55	36809	-1.54893	1338.51	33	0.0255281	0.0752915	-0.0311816	W	1	(65,70]	M
71781	AMPAD_MSSM_0000028098	FP	1298247700	450	H	14	5	4	63	73035	0.736854	2318.57	33	0.0216615	-0.0508929	0.00389818	W	0	(90,Inf]	F
71782	AMPAD_MSSM_0000021614	FP	1014945861	451	I	33	5	3	49	41269	-0.592495	1684.45	34	0.0250389	0.0709742	-0.0259964	W	1	(80,85]	F
71783	AMPAD_MSSM_0000085981	FP	940572036	434	K	35	4	3	46	42715	-0.186353	1857.17	33	0.0224818	-0.0477825	-0.00354895	W	0	(80,85]	F
71784	AMPAD_MSSM_0000034302	FP	1019320781	446	K	34	2	2	51	54179	0.373486	2124.67	34	0.0252047	0.0730486	-0.0273336	W	1	(70,75]	M
71785	AMPAD_MSSM_0000089930	FP	893952980	444	H	8	4	1	44	29628	-1.52346	1346.73	34	0.0257189	0.0600103	-0.0315645	W	1	(65,70]	F
71786	AMPAD_MSSM_0000043863	FP	932684769	439	T	32	3	2	46	45281	0.0563626	1968.74	34	0.0197261	-0.0534114	0.00808817	W	1	(80,85]	M
71787	AMPAD_MSSM_0000095774	FP	1000514145	444	J	32	6	5	49	46987	-0.0526249	1917.84	33	0.0238086	-0.0502429	-0.00216607	W	0	(80,85]	F
71789	AMPAD_MSSM_0000040855	FP	855367977	449	H	11	3	2	42	36368	-0.47713	1731.81	34	0.0215266	-0.0521469	-0.0101835	W	1	(90,Inf]	F
71790	AMPAD_MSSM_0000044958	FP	909311069	432	H	12	5	4	44	45491	0.260557	2067.77	24	0.0212136	-0.0576391	0.00294099	W	0	(90,Inf]	F
71791	AMPAD_MSSM_0000014666	FP	924313483	431	H	10	25	2	45	31717	-1.33349	1409.64	23	0.0217148	-0.0555451	0.000525991	W	0	(90,Inf]	F
71792	AMPAD_MSSM_0000029582	FP	856877066	437	H	8	4	4	42	26775	-1.75118	1275	33	0.0221696	-0.0539397	0.00738842	W	1	(90,Inf]	F
71793	AMPAD_MSSM_0000049781	FP	834134737	446	U	28	6	4	41	39740	-0.00795934	1938.54	34	0.0246302	0.0623148	-0.0132376	W	1	(80,85]	F
71794	AMPAD_MSSM_0000024227	FP	856161918	435	U	30	6	5	42	29195	-1.39117	1390.24	34	0.0257455	0.0713857	-0.0268042	W	1	(80,85]	F
71795	AMPAD_MSSM_0000097579	FP	812392041	424	K	36	7	2	39.5	46610	0.810539	2360	33	0.0221447	-0.0555074	0.0020374	W	0	(90,Inf]	F
71796	AMPAD_MSSM_0000033789	FP	878535875	430	L	72	4	2	43.5	32483	-1.09316	1493.47	34	-0.18702	-0.0198179	-0.0382574	B	1	(80,85]	M
71797	AMPAD_MSSM_0000076365	FP	739027795	450	H	14	4	1	36	25914	-1.24581	1439.67	33	0.0206079	-0.0410405	0.00985256	W	1	(85,90]	F
71798	AMPAD_MSSM_0000005883	FP	934197598	430	K	35	4	2	45	33468	-1.10992	1487.47	34	0.0245667	0.0754317	-0.0277392	W	1	(85,90]	F
71799	AMPAD_MSSM_0000010632	FP	902092327	428	K	36	2	2	44	53433	0.930048	2428.77	34	0.0227774	-0.0551112	-0.00545715	W	1	(90,Inf]	F
71800	AMPAD_MSSM_0000007949	FP	856021157	442	HV	11	6	3	42	36070	-0.511362	1717.62	33	0.0215438	-0.0452727	0.00529666	W	1	(90,Inf]	F
71801	AMPAD_MSSM_0000095439	FP	869742034	441	J	31	7	3	42	46435	0.53956	2211.19	22	0.0203417	-0.0554103	0.0047255	W	0	(85,90]	F
71802	AMPAD_MSSM_0000074881	FP	904533768	424	R	19	7	5	45	54142	0.891392	2406.31	34	0.0218499	-0.0425755	-0.00856524	W	1	(90,Inf]	M
71803	AMPAD_MSSM_0000090897	FP	934973993	457	H	14	5	5	45	46126	0.224732	2050.04	33	0.0251771	0.0749077	-0.0260423	W	1	(90,Inf]	F
71804	AMPAD_MSSM_0000027965	FP	858403999	437	V	16	2	1	42	34646	-0.678946	1649.81	34	0.0240981	0.065512	-0.0233472	W	0	(80,85]	F
71805	AMPAD_MSSM_0000045801	FP	798084378	450	L	80	3	2	39	34455	-0.393616	1766.92	33	-0.142369	-0.00868761	-0.0294121	B	1	(85,90]	F
71806	AMPAD_MSSM_0000069155	FP	829623284	444	H	14	3	1	41	43396	0.358207	2116.88	34	0.0264016	0.0683376	-0.0292034	W	1	(70,75]	M
71807	AMPAD_MSSM_0000087037	FP	801262269	431	L	52	2	2	39	48641	1.04099	2494.41	33	-0.0282956	0.0270931	0.0431163	U	0	(90,Inf]	F
71808	AMPAD_MSSM_0000008299	FP	916599498	450	U	32	3	2	45	37338	-0.654663	1659.47	23	0.022199	-0.0817337	-0.00244086	W	1	(90,Inf]	F
71809	AMPAD_MSSM_0000036634	FP	982622606	439	L	83	3	3	48	44508	-0.192348	1854.5	33	0.0161267	0.0344856	-0.0143033	W	1	(85,90]	F
71810	AMPAD_MSSM_0000010795	FP	889692630	444	L	89	3	2	43	52669	0.965779	2449.72	23	-0.0366588	0.0316528	0.0301461	H	0	(75,80]	F
71811	AMPAD_MSSM_0000084955	FP	926696824	448	J	28	7	4	45	46217	0.232933	2054.09	34	0.0177423	0.013027	-0.00861514	W	1	(80,85]	F
71812	AMPAD_MSSM_0000079496	FP	912056689	453	N	38	4	2	44	43165	0.0421927	1962.05	33	0.0239786	-0.0519082	-0.00428721	W	1	(90,Inf]	F
71813	AMPAD_MSSM_0000055245	FP	780441802	428	J	33	4	4	39	34572	-0.379512	1772.92	34	0.0205545	-0.044501	0.00375589	W	0	(80,85]	M
71814	AMPAD_MSSM_0000020356	FP	903042103	436	H	9	5	4	43.5	50145	0.713362	2305.52	34	0.0241401	0.0543146	-0.0151927	W	0	(80,85]	F
71815	AMPAD_MSSM_0000094517	FP	817941130	430	J	31	5	4	41	29177	-1.29348	1423.27	33	0.0217577	-0.0509066	0.00224748	W	1	(70,75]	M
71816	AMPAD_MSSM_0000039233	FP	914068547	449	T	32	7	6	44.5	42370	-0.0821619	1904.27	33	0.0235381	-0.0345255	-0.00227757	W	1	(90,Inf]	F
71817	AMPAD_MSSM_0000017693	FP	1005869162	444	V	17	5	1	50	45301	-0.288714	1812.04	23	0.022212	-0.0419945	0.00322786	W	1	(90,Inf]	M
71818	AMPAD_MSSM_0000090262	FP	858748698	442	U	34	4	4	43	52203	0.928804	2428.05	33	0.0229241	0.0150032	-0.0195445	W	1	(80,85]	M
71819	AMPAD_MSSM_0000016998	FP	999309057	451	L	34	4	3	50	52593	0.332265	2103.72	33	-0.0169514	0.0374893	0.140064	U	1	(75,80]	M
71824	AMPAD_MSSM_0000036121	FP	912169501	452	H	10	5	3	45	42794	-0.087221	1901.96	33	0.0233295	-0.0518398	-0.00419818	W	0	(90,Inf]	M
71825	AMPAD_MSSM_0000007353	FP	826815788	440	J	31	10	6	40	43569	0.477495	2178.45	33	0.0223421	-0.0588412	-0.00694613	W	1	(90,Inf]	F
71826	AMPAD_MSSM_0000081898	FP	762026868	436	V	20	6	3	37	31469	-0.551748	1701.03	34	0.0226041	-0.0544075	-0.0031702	W	1	(90,Inf]	F
71827	AMPAD_MSSM_0000082228	FP	903017672	442	J	34	6	3	44	26409	-2.00199	1200.41	33	0.0211808	-0.0453851	0.00157709	W	1	(90,Inf]	F
71828	AMPAD_MSSM_0000019844	FP	984424525	444	L	32	3	2	48	53538	0.576201	2230.75	33	-0.1813	-0.0195511	-0.029679	B	1	(80,85]	F
71829	AMPAD_MSSM_0000066577	FP	841980525	440	T	33	7	4	42	30646	-1.18936	1459.33	33	0.0221586	-0.0453302	-0.00556463	W	1	(90,Inf]	M
71830	AMPAD_MSSM_0000047207	FP	967458501	435	K	35	6	3	47	32979	-1.35208	1403.36	33	0.0231106	-0.0604025	0.00191886	W	0	(90,Inf]	F
71831	AMPAD_MSSM_0000016485	FP	842209389	434	L	75	4	2	42	39379	-0.146186	1875.19	33	-0.0015469	0.0322462	0.0183566	H	0	(90,Inf]	M
71832	AMPAD_MSSM_0000003566	FP	868077808	442	K	35	3	2	42.5	45154	0.373932	2124.89	33	0.0259132	0.0774054	-0.0314603	W	1	(70,75]	F
71833	AMPAD_MSSM_0000044790	FP	905081401	438	T	34	4	3	44	38148	-0.471871	1734	34	0.0259984	0.0730559	-0.0229477	W	1	(90,Inf]	F
71834	AMPAD_MSSM_0000009439	FP	781474689	430	HV	17	12	5	38	40328	0.369293	2122.53	33	0.0212788	-0.0271534	0.00284133	W	1	(90,Inf]	F
71835	AMPAD_MSSM_0000000207	FP	884392772	431	J	28	3	2	43	40719	-0.104865	1893.91	34	0.0266012	0.078042	-0.0349952	W	1	(70,75]	F
71836	AMPAD_MSSM_0000048528	FP	996742428	441	J	31	8	4	49	54018	0.527549	2204.82	33	0.0208375	-0.0431483	0.00528956	W	1	(80,85]	F
71837	AMPAD_MSSM_0000001978	FP	873994266	442	T	37	4	1	42	20407	-2.88114	971.762	44	0.02277	-0.0525483	-0.00576845	W	1	(80,85]	F
71838	AMPAD_MSSM_0000035609	FP	926633796	446	T	33	5	3	46	59317	1.17975	2579	33	0.0180233	-0.0206582	0.000109849	W	1	(70,75]	M
71839	AMPAD_MSSM_0000080571	FP	936425398	458	H	14	1	1	46	62218	1.37841	2705.13	34	0.0238198	0.0703435	-0.0233507	W	0	(60,65]	M
71841	AMPAD_MSSM_0000090133	FP	832225988	422	H	15	5	3	41	46907	0.681896	2288.15	33	0.020187	0.00600474	-0.0128941	W	1	(80,85]	M
71842	AMPAD_MSSM_0000024420	FP	929692146	463	L	35	2	2	46	47955	0.295076	2085	23	-0.0326734	0.0372767	0.0705211	H	0	(80,85]	M
71844	AMPAD_MSSM_0000063218	FP	956035231	438	J	32	9	6	47	34003	-1.22486	1446.94	33	0.0219278	-0.0503707	-0.00085781	W	1	(90,Inf]	F
71845	AMPAD_MSSM_0000098620	FP	888715075	441	K	35	4	1	44	48607	0.536206	2209.41	33	0.0213073	-0.0445424	0.00478838	W	0	(75,80]	M
71846	AMPAD_MSSM_0000064293	FP	964912397	435	L	37	3	2	47	47665	0.180362	2028.3	34	-0.174144	-0.0152666	-0.0338579	B	0	(75,80]	F
71847	AMPAD_MSSM_0000047819	FP	951419536	447	J	34	7	4	47	48233	0.229648	2052.47	33	0.0252286	0.067277	-0.0127638	W	0	(75,80]	M
71848	AMPAD_MSSM_0000061631	FP	968660286	446	H	9	6	3	47	41863	-0.359656	1781.4	33	0.0207965	0.0569611	-0.024748	W	1	(80,85]	F
71849	AMPAD_MSSM_0000059860	FP	670916031	435	H	12	7	4	33	23154	-1.35234	1403.27	34	0.02357	-0.0518214	0.00140043	W	1	(90,Inf]	F
71850	AMPAD_MSSM_0000012846	FP	847425599	440	V	12	3	0	42	28575	-1.48048	1360.71	23	0.0253139	0.062166	-0.0303457	W	0	(80,85]	F
71851	AMPAD_MSSM_0000035096	FP	909353071	444	H	12	5	2	44	36749	-0.627319	1670.41	34	0.0223029	-0.0686097	0.000100943	W	1	(90,Inf]	F
71852	AMPAD_MSSM_0000076498	FP	1048679776	426	H	11	5	3	51	67828	1.30829	2659.92	33	0.0255087	0.072762	-0.0305803	W	0	(80,85]	F
71853	AMPAD_MSSM_0000098979	FP	902174861	428	T	34	4	2	44	27811	-1.78678	1264.14	33	0.0230677	-0.0520619	-0.00324221	W	1	(90,Inf]	F
71855	AMPAD_MSSM_0000049006	FP	1007431107	423	X	30	5	4	49	45310	-0.203833	1849.39	33	0.0234737	0.0723287	-0.0155677	W	0	(75,80]	F
71856	AMPAD_MSSM_0000073140	FP	1052223738	430	L	40	7	2	51	64936	1.127	2546.51	34	-0.111336	0.00698121	-0.0352331	B	1	(80,85]	F
71857	AMPAD_MSSM_0000036388	FP	829190479	446	L	86	5	4	40	46314	0.731698	2315.7	33	-0.124034	0.00756683	-0.0176326	B	0	(85,90]	F
71858	AMPAD_MSSM_0000021046	FP	715561176	441	V	20	6	3	35	37467	0.405293	2140.97	34	0.021178	-0.0447511	0.00488327	W	0	(80,85]	F
71859	AMPAD_MSSM_0000034015	FP	841697281	437	K	35	6	3	41	32662	-0.824034	1593.27	34	0.0214777	-0.049059	0.0144323	W	1	(90,Inf]	F
71860	AMPAD_MSSM_0000041299	FP	886967531	426	K	36	2	1	43	39034	-0.280697	1815.53	34	0.0224834	-0.0721095	0.000766856	W	0	(80,85]	F
71861	AMPAD_MSSM_0000028379	FP	931924368	430	C	42	3	1	45	22228	-2.81257	987.911	44	-0.0336713	0.0406729	0.172403	H	1	(70,75]	F
71862	AMPAD_MSSM_0000072578	FP	882955494	438	M	35	6	2	43	67798	2.01634	3153.4	33	0.0218131	-0.0381562	0.0069172	W	1	(90,Inf]	F
71863	AMPAD_MSSM_0000067819	FP	776514798	413	U	35	2	1	38	33092	-0.453474	1741.68	33	0.021613	-0.0500293	0.0030303	W	1	(90,Inf]	F
71865	AMPAD_MSSM_0000026229	FP	821031255	422	H	12	5	4	39	36108	-0.198651	1851.69	34	0.0258641	0.0737323	-0.0175551	W	1	(80,85]	F
71866	AMPAD_MSSM_0000069422	FP	866480424	426	J	32	6	4	42	43501	0.268002	2071.48	34	0.0217622	-0.0482094	-0.00516483	W	1	(90,Inf]	F
71867	AMPAD_MSSM_0000040584	FP	744245755	408	C	41	2	1	36	40229	0.584016	2234.94	34	-0.0913117	0.0110849	0.0320461	H	0	(70,75]	M
71868	AMPAD_MSSM_0000037941	FP	892761637	450	T	37	2	1	44	52445	0.852398	2383.86	33	0.0219691	0.0140048	-0.00337161	W	0	(65,70]	M
71870	AMPAD_MSSM_0000007283	FP	847788532	442	L	34	3	2	41	49845	0.934655	2431.46	34	-0.0383463	0.0236074	0.000743953	H	1	(75,80]	F
71871	AMPAD_MSSM_0000086262	FP	871632165	452	H	10	3	2	43	23640	-2.36718	1099.53	44	0.0247255	0.0615957	-0.0223513	W	1	(70,75]	M
71873	AMPAD_MSSM_0000047503	FP	713365275	428	H	13	5	3	34	32961	-0.00721731	1938.88	34	0.0214482	-0.0546713	0.00571766	W	1	(85,90]	F
71875	AMPAD_MSSM_0000069984	FP	743188782	412	B	33	2	1	37	33563	-0.28372	1814.22	33	-0.156454	-0.00813346	-0.0279707	B	0	(70,75]	M
71876	AMPAD_MSSM_0000057064	FP	860018664	417	L	55	4	2	42	33203	-0.855944	1581.1	33	-0.0796104	0.0270745	-0.0438081	B	0	(90,Inf]	F
71877	AMPAD_MSSM_0000044145	FP	828323320	414	L	53	2	2	41	41744	0.196729	2036.29	33	0.0219955	-0.049728	0.0063345	W	0	(75,80]	M
71878	AMPAD_MSSM_0000061946	FP	1045176195	441	L	56	5	4	52	64486	1.01728	2480.23	24	-0.149399	-0.00171779	-0.0299219	B	0	(90,Inf]	M
71879	AMPAD_MSSM_0000054396	FP	843551798	454	K	39	5	3	41	43988	0.41458	2145.76	34	0.0218638	-0.0535096	-0.00177175	W	1	(90,Inf]	F
71880	AMPAD_MSSM_0000030663	FP	947049406	429	J	26	8	5	47	34393	-1.17741	1463.53	33	0.0253806	0.0803587	-0.0300489	W	1	(70,75]	M
71881	AMPAD_MSSM_0000035594	FP	847453000	434	H	9	4	3	41	43813	0.397995	2137.22	33	0.0242418	0.0590035	-0.0148801	W	1	(90,Inf]	F
71882	AMPAD_MSSM_0000053706	FP	778221216	430	J	31	0	0	38	40659	0.403302	2139.95	23	0.0230927	0.0400589	-0.024126	W	0	(75,80]	F
71883	AMPAD_MSSM_0000014947	FP	751819836	434	K	36	4	4	37	39219	0.364232	2119.95	34	0.0205439	-0.0500491	0.00128736	W	1	(75,80]	M
71884	AMPAD_MSSM_0000049401	FP	829535717	432	H	11	7	4	40	43163	0.438543	2158.15	33	0.0253756	0.0729594	-0.0270286	W	1	(90,Inf]	F
71885	AMPAD_MSSM_0000014385	FP	904197778	433	H	14	2	0	44	57412	1.22888	2609.64	44	0.0251485	0.0740618	-0.0148075	W	1	(70,75]	F
71886	AMPAD_MSSM_0000067720	FP	918933885	441	M	41	3	3	45.5	40109	-0.402786	1763.03	33	-0.0257197	0.0432303	0.41826	U	0	(90,Inf]	M
71887	AMPAD_MSSM_0000024508	FP	911921581	450	H	17	4	2	45	34782	-0.949694	1545.87	33	0.0194713	0.0113996	-0.0173853	W	0	(80,85]	M
71889	AMPAD_MSSM_0000001465	FP	880944491	441	V	21	6	4	43	37493	-0.448279	1743.86	33	0.0209946	-0.060562	0.00897521	W	1	(90,Inf]	F
71890	AMPAD_MSSM_0000034070	FP	743082405	434	L	40	2	2	36	27331	-1.02431	1518.39	34	-0.186564	-0.0178893	-0.0400152	B	0	(75,80]	F
71891	AMPAD_MSSM_0000082391	FP	873045044	410	K	36	5	3	43	47222	0.511584	2196.37	23	0.0223881	-0.0635665	-0.0124891	W	0	(90,Inf]	M
71892	AMPAD_MSSM_0000036866	FP	855300858	416	U	30	6	5	42	41285	0.0504691	1965.95	23	0.0216053	0.0907256	0.00714397	W	0	(75,80]	F
71893	AMPAD_MSSM_0000083234	FP	872270254	425	A	34	1	1	42	41754	0.0974668	1988.29	33	-0.00608475	0.0554444	0.272408	W	0	(90,Inf]	F
71895	AMPAD_MSSM_0000044475	FP	846348698	441	A	34	4	3	41	51415	1.06368	2508.05	33	-0.0315916	0.0401658	0.172274	U	1	(85,90]	F
71896	AMPAD_MSSM_0000031555	FP	807495952	430	K	36	3	1	40	30129	-1.05716	1506.45	33	0.0227943	-0.0502797	-8.69511e-05	W	1	(80,85]	F
71897	AMPAD_MSSM_0000034682	FP	873703900	439	J	33	8	3	42	56601	1.36324	2695.29	33	0.0224101	-0.0537909	0.000298705	W	0	(75,80]	F
71898	AMPAD_MSSM_0000056009	FP	801159830	430	L	40	4	2	39	29072	-1.1004	1490.87	33	-0.161071	-0.00898238	-0.0332206	B	1	(80,85]	F
71899	AMPAD_MSSM_0000098107	FP	826529274	427	R	19	7	4	40	23311	-2.1246	1165.55	33	0.0228398	-0.0455301	-0.000462083	W	1	(90,Inf]	F
71900	AMPAD_MSSM_0000047108	FP	903294242	437	U	35	4	2	44	41386	-0.132914	1881.18	34	0.0212421	-0.0543912	-0.000880153	W	1	(90,Inf]	F
71901	AMPAD_MSSM_0000026792	FP	858356880	424	T	36	6	3	42	38805	-0.207278	1847.86	33	0.0247843	0.0694185	-0.0221976	W	1	(90,Inf]	F
71902	AMPAD_MSSM_0000004009	FP	811703983	426	L	37	6	3	40	26563	-1.58126	1328.15	44	-0.133296	0.00526571	-0.0289669	B	1	(75,80]	M
71903	AMPAD_MSSM_0000001100	FP	902556526	448	H	10	5	4	44	44922	0.208189	2041.91	34	0.0211366	-0.0395376	-0.00598529	W	1	(80,85]	F
71904	AMPAD_MSSM_0000034450	FP	764108043	438	H	14	7	4	37	52278	1.56003	2825.84	33	0.0206184	0.00813562	-0.00298219	W	1	(90,Inf]	F
71906	AMPAD_MSSM_0000067119	FP	884564013	428	K	31	5	3	43	41550	-0.0208103	1932.56	34	0.0226037	-0.0529831	0.0108105	W	1	(80,85]	F
71907	AMPAD_MSSM_0000052232	FP	809475332	448	B	40	4	2	39	50385	1.18756	2583.85	33	-0.0126185	0.0330441	0.000240871	H	0	(80,85]	F
71908	AMPAD_MSSM_0000099345	FP	910969291	419	H	10	4	4	44	42885	0.0151164	1949.32	23	0.0213389	-0.0669868	0.0145224	W	1	(90,Inf]	F
71909	AMPAD_MSSM_0000066789	FP	835734247	411	C	42	5	2	41	35814	-0.440737	1747.02	34	-0.0327968	0.0303151	0.0904527	H	0	(75,80]	M
71910	AMPAD_MSSM_0000042769	FP	849018315	426	U	27	4	4	42	55156	1.25564	2626.48	23	0.0252492	0.0700836	-0.0354026	W	1	(80,85]	M
71911	AMPAD_MSSM_0000980386	FP	883880273	392	H	11	7	3	43	48243	0.600581	2243.86	34	0.0228441	0.00763716	-0.0125744	W	0	(90,Inf]	F
71912	AMPAD_MSSM_0000097594	FP	902306096	433	K	38	5	3	44	34211	-0.925064	1555.05	34	0.0258876	0.0805997	-0.0326554	W	1	(90,Inf]	F
71913	AMPAD_MSSM_0000053095	FP	909011625	442	C	42	21	7	44.5	47701	0.410912	2143.87	34	-0.01853	0.0395117	0.142648	H	0	(60,65]	F
71915	AMPAD_MSSM_0000001943	FP	982101536	431	H	15	5	1	48	39453	-0.693939	1643.88	34	0.022464	-0.0476802	0.000747553	W	1	(85,90]	F
71916	AMPAD_MSSM_0000071503	FP	773748307	439	H	10	12	3	38	39583	0.291714	2083.32	23	0.0249846	0.051844	-0.0159367	W	0	(80,85]	F
71917	AMPAD_MSSM_0000016717	FP	885774209	423	HV	10	5	2	43	42420	0.0654064	1973.02	23	0.0221011	-0.0492512	0.00245628	W	0	(85,90]	F
71918	AMPAD_MSSM_0000056024	FP	792365234	430	X	33	5	5	38	43321	0.667153	2280.05	33	0.0214382	-0.0810114	-0.00722394	W	1	(90,Inf]	F
71919	AMPAD_MSSM_0000026279	FP	894906137	430	H	14	2	1	44	38512	-0.43236	1750.55	34	0.0221237	-0.0512351	-0.000670553	W	0	(75,80]	M
71920	AMPAD_MSSM_0000007698	FP	856301329	437	L	42	4	3	41	35333	-0.496994	1723.56	33	-0.14732	-0.00506102	-0.0341711	B	0	(75,80]	F
71922	AMPAD_MSSM_0000028083	FP	1024247000	446	K	35	4	2	50	50686	0.178602	2027.44	23	0.0225999	-0.0469525	0.00402505	W	1	(85,90]	F
71923	AMPAD_MSSM_0000040816	FP	906745209	446	L	34	2	2	45	40894	-0.276171	1817.51	33	-0.0143935	0.0451496	0.125361	U	0	(65,70]	M
71924	AMPAD_MSSM_0000088112	FP	919533388	444	V	19	3	1	45	50352	0.589453	2237.87	23	0.0248261	0.0797123	-0.0247172	W	1	(90,Inf]	F
71925	AMPAD_MSSM_0000050146	FP	906351709	432	C	43	4	1	44.5	49972	0.604422	2245.93	33	-0.0867411	0.0151093	0.0409001	H	0	(80,85]	M
71927	AMPAD_MSSM_0000033868	FP	764216046	422	H	13	4	3	37.5	46675	1.03252	2489.33	23	0.0205323	-0.0516553	-0.00263562	W	0	(80,85]	M
71928	AMPAD_MSSM_0000047734	FP	798500616	426	L	41	4	1	39	34157	-0.429757	1751.64	33	-0.174886	-0.0158954	-0.0140197	B	0	(65,70]	M
71929	AMPAD_MSSM_0000024257	FP	794814331	409	H	13	2	2	38	28727	-1.042	1511.95	33	0.0223229	-0.0556017	0.0179805	W	0	(70,75]	F
71930	AMPAD_MSSM_0000077061	FP	939291548	454	C	42	5	2	46	17470	-3.90616	759.565	33	-0.0203868	0.0366523	0.125028	H	1	(90,Inf]	F
71931	AMPAD_MSSM_0000011938	FP	979434595	446	R	23	2	2	48	55258	0.707763	2302.42	33	0.0198122	0.004277	-0.00695961	W	1	(85,90]	F
71932	AMPAD_MSSM_0000014562	FP	938576056	433	T	36	5	3	46	40013	-0.458227	1739.7	33	0.0229981	-0.0545483	-0.00148776	W	1	(90,Inf]	F
71933	AMPAD_MSSM_0000043479	FP	873435901	445	K	33	2	2	43	57635	1.34066	2680.7	34	0.0264437	0.0653845	-0.0307538	W	0	(70,75]	M
71934	AMPAD_MSSM_0000030047	FP	863713930	423	L	71	5	4	42	38818	-0.205884	1848.48	33	-0.0256178	0.0278683	0.0297903	H	0	(90,Inf]	F
71935	AMPAD_MSSM_0000012479	FP	737205283	417	L	36	4	3	35.5	38740	0.48529	2182.54	34	-0.0377055	0.0288385	0.0763114	U	1	(80,85]	M
71936	AMPAD_MSSM_0000079926	FP	761420344	424	H	17	5	2	37	36008	0.00883702	1946.38	33	0.0221647	-0.0601657	-0.00927907	W	1	(85,90]	F
71937	AMPAD_MSSM_0000083136	FP	822392736	421	U	36	4	1	40	20550	-2.6491	1027.5	33	0.0221286	-0.0501202	0.00140107	W	1	(80,85]	M
71938	AMPAD_MSSM_0000004030	FP	908300561	449	U	29	7	4	44	41921	-0.0794747	1905.5	34	0.0259454	0.075275	-0.012676	W	1	(85,90]	F
71939	AMPAD_MSSM_0000020337	FP	865973505	423	U	29	2	2	43	37885	-0.405005	1762.09	44	0.0238772	0.0551816	-0.0229353	W	1	(80,85]	M
71940	AMPAD_MSSM_0000011371	FP	936175423	430	H	13	5	4	47	48560	0.25776	2066.38	33	0.0239092	0.0635397	-0.0287492	W	0	(90,Inf]	M
71941	AMPAD_MSSM_0000053593	FP	835815433	425	H	11	7	1	40	71074	2.51357	3553.7	34	0.024315	0.0803622	-0.0311797	W	0	(65,70]	F
71942	AMPAD_MSSM_0000066858	FP	758252236	418	W	35	7	3	37	36334	0.0463353	1964	33	0.0217951	-0.0476626	-0.000456648	W	0	(90,Inf]	F
71943	AMPAD_MSSM_0000007100	FP	771031821	412	H	11	3	2	38	50964	1.34317	2682.32	23	0.0206619	0.0194622	-0.0151749	W	0	(65,70]	M
71944	AMPAD_MSSM_0000063213	FP	777306761	422	L	81	1	1	38	28696	-1.04649	1510.32	44	-0.136219	-0.000177135	-0.0356641	B	1	(75,80]	F
71945	AMPAD_MSSM_0000013078	FP	793698700	414	L	38	3	2	39	43604	0.586172	2236.1	23	-0.155038	-0.00838155	-0.0366391	B	1	(75,80]	M
71946	AMPAD_MSSM_0000070412	FP	832300177	430	K	30	5	3	40	61085	1.88343	3054.25	33	0.0206058	-0.0499047	0.00970008	W	0	(80,85]	F
71947	AMPAD_MSSM_0000077756	FP	837930634	430	H	15	5	3	41	31981	-0.911699	1560.05	33	0.0224677	-0.0517884	0.00083946	W	1	(85,90]	F
71948	AMPAD_MSSM_0000099310	FP	973386522	434	N	38	4	2	48	67506	1.54072	2812.75	33	0.0215149	-0.0496908	-0.00397124	W	1	(90,Inf]	F
71949	AMPAD_MSSM_0000045135	FP	933102355	437	H	11	2	1	45	46926	0.296274	2085.6	34	0.023153	0.0778587	-0.00322116	W	0	(80,85]	F
71950	AMPAD_MSSM_0000069779	FP	780132191	421	K	34	2	0	38	47129	1.01768	2480.47	33	0.0251786	0.0677531	-0.0371152	W	0	(70,75]	M
71951	AMPAD_MSSM_0000054219	FP	941414616	434	K	35	2	2	47	38323	-0.72725	1630.77	34	0.0201187	-0.0481338	0.00708036	W	0	(85,90]	M
71952	AMPAD_MSSM_0000053661	FP	880919271	422	A	30	3	2	43	33504	-0.916297	1558.33	33	-0.0206973	0.0293524	0.0199777	U	0	(80,85]	F
71954	AMPAD_MSSM_0000040820	FP	932952676	429	J	39	4	2	46	66554	1.6587	2893.65	33	0.0239419	0.0705229	-0.025203	W	0	(60,65]	F
71955	AMPAD_MSSM_0000088010	FP	870993921	418	H	12	5	4	42	40649	-0.0141234	1935.67	33	0.0253545	0.0766799	-0.0424547	W	0	(85,90]	F
71956	AMPAD_MSSM_0000027813	FP	819605298	406	L	86	5	4	40	35395	-0.386965	1769.75	23	-0.108541	0.00850669	-0.0284573	B	1	(90,Inf]	M
71958	AMPAD_MSSM_0000070658	FP	786605861	413	R	20	3	3	38	31692	-0.633324	1668	34	0.0219415	-0.0514746	0.00300216	W	1	(85,90]	F
71960	AMPAD_MSSM_0000079856	FP	866617408	408	H	12	2	2	42	43190	0.238151	2056.67	23	0.0251019	0.0775896	-0.031334	W	0	(80,85]	F
71961	AMPAD_MSSM_0000073787	FP	814210907	421	H	11	3	2	40	46371	0.736815	2318.55	24	0.0242267	0.0710662	-0.0338727	W	0	(65,70]	M
71963	AMPAD_MSSM_0000065630	FP	787417257	425	J	27	3	2	39	36842	-0.114924	1889.33	33	0.0253624	0.06102	-0.0124738	W	0	(85,90]	M
71964	AMPAD_MSSM_0000037684	FP	974275784	419	N	38	3	2	48	46864	0.0222571	1952.67	23	0.0217455	-0.0527238	0.00457052	W	1	(75,80]	M
71965	AMPAD_MSSM_0000072079	FP	907281854	454	L	39	6	5	44	29514	-1.5395	1341.55	34	-0.166985	-0.0142867	-0.0383778	B	1	(60,65]	F
71966	AMPAD_MSSM_0000032068	FP	879037261	411	T	38	4	1	42	55570	1.28675	2646.19	33	0.0253292	0.0315666	-0.0269495	W	0	(85,90]	F
71967	AMPAD_MSSM_0000093995	FP	937210369	421	HV	13	5	2	46	53772	0.771417	2337.91	33	0.0212239	0.00774335	-0.00654813	W	0	(60,65]	M
71968	AMPAD_MSSM_0000083910	FP	985423432	420	L	35	8	7	48	37900	-0.861022	1579.17	34	-0.042313	0.0231131	0.0114269	H	0	(70,75]	F
71969	AMPAD_MSSM_0000080488	FP	980439325	414	D	40	5	2	47	52210	0.559291	2221.7	33	-0.143982	0.000581855	-0.0282511	B	0	(90,Inf]	F
71970	AMPAD_MSSM_0000080453	FP	926649234	430	L	91	7	4	46	43972	-0.0656849	1911.83	23	-0.0520833	0.0297778	0.109371	H	0	(80,85]	M
71971	AMPAD_MSSM_0000099364	FP	778498590	423	L	89	6	2	38	24913	-1.63466	1311.21	33	-0.184582	-0.0176528	-0.0341395	B	0	(60,65]	M
71972	AMPAD_MSSM_0000007107	FP	860987066	423	H	16	4	0	42	44071	0.322164	2098.62	33	0.0250009	0.071998	-0.0238481	W	0	(85,90]	F
71973	AMPAD_MSSM_0000024443	FP	797308327	410	J	26	4	2	39	43889	0.613277	2250.72	33	0.0246634	0.0792997	-0.0196532	W	0	(85,90]	F
71974	AMPAD_MSSM_0000097977	FP	798409977	411	V	20	3	3	39	34197	-0.424888	1753.69	33	0.0215232	-0.0459354	0.00309819	W	1	(80,85]	M
71975	AMPAD_MSSM_0000084803	FP	905380351	412	L	91	3	2	44	46424	0.345025	2110.18	34	-0.0777056	0.0319971	-0.0158706	B	0	(70,75]	F
71976	AMPAD_MSSM_0000075093	FP	779150327	425	J	35	6	2	38	46007	0.917435	2421.42	33	0.0240315	0.0636703	-0.015699	W	0	(75,80]	F
71977	AMPAD_MSSM_0000028592	FP	876891971	426	K	35	6	2	43	52109	0.921305	2423.67	33	0.021368	-0.0482942	0.00818623	W	1	(85,90]	M
71978	AMPAD_MSSM_0000050086	FP	992652191	427	J	34	2	1	48	47075	0.0409475	1961.46	34	0.0214821	-0.0626437	0.00327273	W	1	(80,85]	M
71979	AMPAD_MSSM_0000059697	FP	756192151	398	C	43	8	4	37	37536	0.181747	2028.97	34	-0.0996898	0.00515042	0.069635	B	1	(90,Inf]	F
71980	AMPAD_MSSM_0000063927	FP	815078664	436	H	12	4	3	40	42864	0.409621	2143.2	23	0.0200899	0.00243701	-0.00781457	W	0	(75,80]	M
71981	AMPAD_MSSM_0000032215	FP	803330494	420	V	19	2	1	39	45955	0.804658	2356.67	23	0.0258693	0.0602401	-0.0160716	W	0	(90,Inf]	F
71982	AMPAD_MSSM_0000067351	FP	782899070	402	HV	14	5	3	38	42266	0.564577	2224.53	33	-0.0352325	0.0307825	0.0998093	H	0	(90,Inf]	F
71983	AMPAD_MSSM_0000028710	FP	829667266	409	H	7	6	3	40	41086	0.23336	2054.3	34	0.0247866	0.0707532	-0.0283981	W	1	(80,85]	F
71984	AMPAD_MSSM_0000037256	FP	877381446	426	H	11	2	0	43	49109	0.674604	2284.14	23	0.027777	0.0792978	-0.0243427	W	0	(80,85]	F
71985	AMPAD_MSSM_0000023065	FP	877074133	407	N	38	2	0	42	45735	0.476362	2177.86	34	0.0215424	-0.0528545	0.00249916	W	1	(80,85]	F
71986	AMPAD_MSSM_0000030199	FP	908586011	416	K	35	6	2	44	38083	-0.478966	1731.05	34	0.0208395	-0.050883	-0.00306201	W	0	(90,Inf]	F
71988	AMPAD_MSSM_0000045001	FP	862603286	427	H	18	5	3	41	88696	3.33237	4326.63	33	0.0206277	0.0370079	-0.0156439	W	0	(80,85]	F
71989	AMPAD_MSSM_0000098244	FP	792631413	426	K	36	6	2	38	44303	0.760411	2331.74	34	0.0216615	-0.0540845	1.34639e-05	W	1	(90,Inf]	F
71991	AMPAD_MSSM_0000064526	FP	794466314	423	H	11	3	2	38	45139	0.83819	2375.74	44	0.0246158	0.066792	-0.0303888	W	1	(70,75]	F
71992	AMPAD_MSSM_0000045871	FP	911797464	434	T	37	2	2	44	63131	1.62396	2869.59	33	0.0260938	0.0716244	-0.0298501	W	0	(90,Inf]	F
71993	AMPAD_MSSM_0000068806	FP	854050342	406	H	5	8	3	41	36747	-0.333737	1792.54	34	0.0227187	0.0421081	-0.0260275	W	0	(85,90]	F
71994	AMPAD_MSSM_0000006559	FP	799441761	424	N	38	3	2	39	44845	0.70293	2299.74	33	0.0227923	-0.0506681	-0.00678364	W	0	(90,Inf]	F
71995	AMPAD_MSSM_0000077223	FP	826770932	436	K	37	6	3	39	42685	0.497547	2188.97	33	0.0256975	0.0701676	-0.0287245	W	0	(90,Inf]	F
71996	AMPAD_MSSM_0000020701	FP	789802974	401	L	85	3	1	39	35186	-0.306269	1804.41	44	-0.143161	-0.00392759	-0.00175144	H	1	(65,70]	M
74458	AMPAD_MSSM_0000005301	FP	799454064	441	H	8	5	4	39	46272	0.833259	2372.92	33	0.0158282	0.0672118	-0.0162049	W	0	(85,90]	F
76348	AMPAD_MSSM_0000067602	FP	816312974	448	U	38	2	2	40	28340	-1.31184	1417	44	0.019788	0.00622763	-0.0145007	W	1	(75,80]	M
76349	AMPAD_MSSM_0000073342	FP	937055196	436	L	40	3	1	45	53274	0.82415	2367.73	23	-0.166563	-0.00921245	-0.0250804	B	0	(60,65]	F
76350	AMPAD_MSSM_0000056019	FP	837595117	433	A	38	6	4	41	40429	0.0635568	1972.15	24	-0.0512475	0.0435887	-0.0211973	U	0	(90,Inf]	F
76351	AMPAD_MSSM_0000077445	FP	756383236	466	U	31	6	1	36	43730	0.931199	2429.44	34	0.0251553	0.068586	-0.0377977	W	1	(90,Inf]	F
76352	AMPAD_MSSM_0000018305	FP	807265000	461	HV	18	5	3	40	40579	0.1817	2028.95	34	0.0223354	-0.0496453	-0.00196238	W	1	(80,85]	M
76353	AMPAD_MSSM_0000076286	FP	826625009	430	K	37	5	2	41	48040	0.781196	2343.41	33	0.0232858	-0.0509174	0.000276099	W	1	(65,70]	M
