# Supplementary material for: Characterization of mitochondrial DNA quantity and quality in the human aged and Alzheimer’s disease brain
Source: Mol Neurodegener. 2021 Nov 6;16:75. doi: 10.1186/s13024-021-00495-8 (PMC8572491; doi:10.1186/s13024-021-00495-8)
Supplement: Supplementary file 4 — Additional file 4. Supplementary Excel File 3 lists the proteins that were used to derive the protein scores for the respiratory chain complexes. [file 13024_2021_495_MOESM4_ESM.xlsx]

## Sheet: MtComplexAnnotation
Gene symbol	Uniprot ID	DNA	Mt complex
MT-ND1	P03886	mtDNA	Complex I
MT-ND2	P03891	mtDNA	Complex I
MT-ND3	P03897	mtDNA	Complex I
MT-ND4	P03905	mtDNA	Complex I
MT-ND5	P03915	mtDNA	Complex I
MT-ND6	P03923	mtDNA	Complex I
COA1	Q9GZY4	nDNA	Complex I
NDUFA10	O95299	nDNA	Complex I
NDUFA11	Q86Y39	nDNA	Complex I
NDUFA12	Q9UI09	nDNA	Complex I
NDUFA13	Q9P0J0	nDNA	Complex I
NDUFA2	O43678	nDNA	Complex I
NDUFA3	O95167	nDNA	Complex I
NDUFA5	Q16718	nDNA	Complex I
NDUFA6	P56556	nDNA	Complex I
NDUFA7	O95182	nDNA	Complex I
NDUFA8	P51970	nDNA	Complex I
NDUFA9	F5GY40	nDNA	Complex I
NDUFA9	Q16795	nDNA	Complex I
NDUFAB1	O14561	nDNA	Complex I
NDUFAF1	Q9Y375	nDNA	Complex I
NDUFAF2	Q8N183	nDNA	Complex I
NDUFAF3	Q9BU61	nDNA	Complex I
NDUFAF4	Q9P032	nDNA	Complex I
NDUFAF5	Q5TEU4	nDNA	Complex I
NDUFAF6	Q330K2	nDNA	Complex I
NDUFAF7	Q7L592	nDNA	Complex I
NDUFB1	O75438	nDNA	Complex I
NDUFB10	O96000	nDNA	Complex I
NDUFB11	Q9NX14	nDNA	Complex I
NDUFB2	H7C5B8	nDNA	Complex I
NDUFB3	O43676	nDNA	Complex I
NDUFB4	O95168	nDNA	Complex I
NDUFB5	O43674	nDNA	Complex I
NDUFB6	O95139	nDNA	Complex I
NDUFB7	P17568	nDNA	Complex I
NDUFB8	O95169	nDNA	Complex I
NDUFB9	Q9Y6M9	nDNA	Complex I
NDUFC1	O43677	nDNA	Complex I
NDUFC2	O95298	nDNA	Complex I
NDUFS1	P28331	nDNA	Complex I
NDUFS2	O75306	nDNA	Complex I
NDUFS3	O75489	nDNA	Complex I
NDUFS4	O43181	nDNA	Complex I
NDUFS5	O43920	nDNA	Complex I
NDUFS6	O75380	nDNA	Complex I
NDUFS7	O75251	nDNA	Complex I
NDUFS8	O00217	nDNA	Complex I
NDUFV1	G3V0I5	nDNA	Complex I
NDUFV2	E7EPT4	nDNA	Complex I
NDUFV3	P56181	nDNA	Complex I
NDUFV3	P56181-2	nDNA	Complex I
NUBPL	Q8TB37	nDNA	Complex I
TIMMDC1	Q9NPL8	nDNA	Complex I
TMEM70	Q9BUB7	nDNA	Complex I
SDHA	P31040	nDNA	Complex II
SDHAF2	Q9NX18	nDNA	Complex II
SDHAF4	Q5VUM1	nDNA	Complex II
SDHB	P21912	nDNA	Complex II
SDHC	Q99643	nDNA	Complex II
SDHD	O14521	nDNA	Complex II
BCS1L	Q9Y276	nDNA	Complex III
CYC1	P08574	nDNA	Complex III
CYCS	C9JFR7	nDNA	Complex III
LYRM7	Q5U5X0	nDNA	Complex III
TTC19	Q6DKK2	nDNA	Complex III
UQCC1	Q9NVA1	nDNA	Complex III
UQCC2	V5IRT4	nDNA	Complex III
UQCR10	Q9UDW1	nDNA	Complex III
UQCR11	O14957	nDNA	Complex III
UQCRB	P14927	nDNA	Complex III
UQCRC1	P31930	nDNA	Complex III
UQCRC2	P22695	nDNA	Complex III
UQCRFS1	P47985	nDNA	Complex III
UQCRH	P07919	nDNA	Complex III
UQCRQ	O14949	nDNA	Complex III
MT-CO1	P00395	mtDNA	Complex IV
MT-CO2	P00403	mtDNA	Complex IV
MT-CO3	P00414	mtDNA	Complex IV
CHCHD7	Q9BUK0	nDNA	Complex IV
CMC1	Q7Z7K0	nDNA	Complex IV
CMC2	Q9NRP2	nDNA	Complex IV
COA1	Q9GZY4	nDNA	Complex IV
COA3	Q9Y2R0	nDNA	Complex IV
COA4	Q9NYJ1	nDNA	Complex IV
COA5	Q86WW8	nDNA	Complex IV
COA6	Q5JTJ3	nDNA	Complex IV
COA7	Q96BR5	nDNA	Complex IV
COX11	Q9Y6N1	nDNA	Complex IV
COX14	Q96I36	nDNA	Complex IV
COX15	Q7KZN9	nDNA	Complex IV
COX17	Q14061	nDNA	Complex IV
COX18	Q8N8Q8	nDNA	Complex IV
COX19	Q49B96	nDNA	Complex IV
COX20	Q5RI15	nDNA	Complex IV
COX4I1	P13073	nDNA	Complex IV
COX5A	P20674	nDNA	Complex IV
COX5B	P10606	nDNA	Complex IV
COX6A1	P12074	nDNA	Complex IV
COX6B1	P14854	nDNA	Complex IV
COX6C	P09669	nDNA	Complex IV
COX7A1	P24310	nDNA	Complex IV
COX7A2	P14406	nDNA	Complex IV
COX7A2L	O14548	nDNA	Complex IV
COX7B	P24311	nDNA	Complex IV
COX7C	P15954	nDNA	Complex IV
NDUFA4	O00483	nDNA	Complex IV
OXA1L	S4R3Q9	nDNA	Complex IV
PET100	A0A0A0MSK2	nDNA	Complex IV
SCO1	O75880	nDNA	Complex IV
SCO2	O43819	nDNA	Complex IV
SLC25A3	Q00325-2	nDNA	Complex IV
SMIM20	Q8N5G0	nDNA	Complex IV
SURF1	Q15526	nDNA	Complex IV
TACO1	Q9BSH4	nDNA	Complex IV
TMEM177	Q53S58	nDNA	Complex IV
MT-ATP6	P00846	mtDNA	Complex V
MT-ATP8	P03928	mtDNA	Complex V
ATP5A1	P25705	nDNA	Complex V
ATP5B	F8W0P7	nDNA	Complex V
ATP5B	P06576	nDNA	Complex V
ATP5C1	P36542	nDNA	Complex V
ATP5C1	P36542-2	nDNA	Complex V
ATP5D	P30049	nDNA	Complex V
ATP5E	P56381	nDNA	Complex V
ATP5F1	P24539	nDNA	Complex V
ATP5H	O75947	nDNA	Complex V
ATP5I	P56385	nDNA	Complex V
ATP5J	P18859	nDNA	Complex V
ATP5L	O75964	nDNA	Complex V
ATP5O	P48047	nDNA	Complex V
ATP5S	Q99766	nDNA	Complex V
ATP6AP1	Q15904	nDNA	Complex V
ATP6AP2	O75787	nDNA	Complex V
ATPAF1	I3L448	nDNA	Complex V
ATPAF2	Q8N5M1	nDNA	Complex V
